# Supplementary material for: Transcriptome sequencing of gingival biopsies from chronic periodontitis patients reveals novel gene expression and splicing patterns
Source: Hum Genomics. 2016 Aug 17;10:28. doi: 10.1186/s40246-016-0084-0 (PMC4988046; doi:10.1186/s40246-016-0084-0)
Supplement: Additional file 4: Table S4. — The full list of differentially expressed genes in healthy and periodontitis tissues. This excel file contains the full list of deferentially expressed genes. (XLSX 43 kb) [file 40246_2016_84_MOESM4_ESM.xlsx]

## Sheet: Up-regulated
Ensembl id	Gene symbol	Fold change	q-value	Description
ENSG00000253240	IGHV3-36	Inf	0.000504343	immunoglobulin heavy variable 3-36 (pseudogene) [Source:HGNC Symbol;Acc:5599]
ENSG00000108342	CSF3	181.583	5.85084e-21	colony stimulating factor 3 (granulocyte) [Source:HGNC Symbol;Acc:2438]
ENSG00000182759	MAFA	157.5	8.19024e-09	v-maf avian musculoaponeurotic fibrosarcoma oncogene homolog A [Source:HGNC Symbol;Acc:23145]
ENSG00000117322	CR2	69.5625	1.5281e-07	complement component (3d/Epstein Barr virus) receptor 2 [Source:HGNC Symbol;Acc:2336]
ENSG00000241566	IGKV2D-24	64.1667	1.06154e-08	immunoglobulin kappa variable 2D-24 (non-functional) [Source:HGNC Symbol;Acc:5797]
ENSG00000211899	IGHM	51.3947	2.18457e-15	immunoglobulin heavy constant mu [Source:HGNC Symbol;Acc:5541]
ENSG00000178445	GLDC	50.8472	2.60358e-11	glycine dehydrogenase (decarboxylating) [Source:HGNC Symbol;Acc:4313]
ENSG00000251039	IGKV2D-40	48.475	4.45409e-09	immunoglobulin kappa variable 2D-40 [Source:HGNC Symbol;Acc:5804]
ENSG00000173432	SAA1	46.4333	1.81343e-14	serum amyloid A1 [Source:HGNC Symbol;Acc:10513]
ENSG00000241294	IGKV2-24	45.35	1.05957e-13	immunoglobulin kappa variable 2-24 [Source:HGNC Symbol;Acc:5781]
ENSG00000129988	LBP	45.0625	1.3924e-05	lipopolysaccharide binding protein [Source:HGNC Symbol;Acc:6517]
ENSG00000196549	MME	44.9227	1.18069e-14	membrane metallo-endopeptidase [Source:HGNC Symbol;Acc:7154]
ENSG00000211656	IGLV2-33	42.875	2.20402e-05	immunoglobulin lambda variable 2-33 (non-functional) [Source:HGNC Symbol;Acc:5892]
ENSG00000239819	IGKV1D-8	41.5288	3.43465e-11	immunoglobulin kappa variable 1D-8 [Source:HGNC Symbol;Acc:5759]
ENSG00000149968	MMP3	39.5694	7.06346e-10	matrix metallopeptidase 3 (stromelysin 1, progelatinase) [Source:HGNC Symbol;Acc:7173]
ENSG00000240666	MME-AS1	38.8281	2.05484e-09	MME antisense RNA 1 [Source:HGNC Symbol;Acc:40376]
ENSG00000211958	IGHV3-38	37.625	6.62079e-10	immunoglobulin heavy variable 3-38 (non-functional) [Source:HGNC Symbol;Acc:5601]
ENSG00000148965	SAA4	37.3333	4.65347e-06	serum amyloid A4, constitutive [Source:HGNC Symbol;Acc:10516]
ENSG00000137673	MMP7	37.0529	4.512e-12	matrix metallopeptidase 7 (matrilysin, uterine) [Source:HGNC Symbol;Acc:7174]
ENSG00000241244	IGKV1D-16	36.9091	9.85236e-12	immunoglobulin kappa variable 1D-16 [Source:HGNC Symbol;Acc:5748]
ENSG00000130513	GDF15	36.6042	3.44574e-08	growth differentiation factor 15 [Source:HGNC Symbol;Acc:30142]
ENSG00000134339	SAA2	36.3945	2.54655e-12	serum amyloid A2 [Source:HGNC Symbol;Acc:10514]
ENSG00000271569	IGKV1OR2-6	34.5625	0.000139638	immunoglobulin kappa variable 1/OR2-6 (pseudogene) [Source:HGNC Symbol;Acc:5770]
ENSG00000163739	CXCL1	33.3431	1.609e-13	chemokine (C-X-C motif) ligand 1 (melanoma growth stimulating activity, alpha) [Source:HGNC Symbol;Acc:4602]
ENSG00000117215	PLA2G2D	32.8125	0.000210472	phospholipase A2, group IID [Source:HGNC Symbol;Acc:9033]
ENSG00000142224	IL19	32.375	5.34417e-07	interleukin 19 [Source:HGNC Symbol;Acc:5990]
ENSG00000211598	IGKV4-1	32.0066	2.64876e-13	immunoglobulin kappa variable 4-1 [Source:HGNC Symbol;Acc:5834]
ENSG00000134873	CLDN10	31.7917	1.80566e-07	claudin 10 [Source:HGNC Symbol;Acc:2033]
ENSG00000255071	SAA2-SAA4	31.662	2.95932e-11	SAA2-SAA4 readthrough [Source:HGNC Symbol;Acc:39550]
ENSG00000145113	MUC4	31.2888	2.59167e-11	mucin 4, cell surface associated [Source:HGNC Symbol;Acc:7514]
ENSG00000169429	IL8	31.1295	4.57491e-13	interleukin 8 [Source:HGNC Symbol;Acc:6025]
ENSG00000124731	TREM1	31.0625	3.95236e-06	triggering receptor expressed on myeloid cells 1 [Source:HGNC Symbol;Acc:17760]
ENSG00000211637	IGLV4-69	30.806	3.16316e-11	immunoglobulin lambda variable 4-69 [Source:HGNC Symbol;Acc:5921]
ENSG00000211685	IGLC7	29.7292	2.72044e-12	immunoglobulin lambda constant 7 [Source:HGNC Symbol;Acc:5861]
ENSG00000081041	CXCL2	29.4766	8.84215e-10	chemokine (C-X-C motif) ligand 2 [Source:HGNC Symbol;Acc:4603]
ENSG00000211682	IGLJ6	28.7292	5.65745e-07	immunoglobulin lambda joining 6 [Source:HGNC Symbol;Acc:5868]
ENSG00000211655	IGLV1-36	27.6023	4.14034e-10	immunoglobulin lambda variable 1-36 [Source:HGNC Symbol;Acc:5876]
ENSG00000270999	CH17-132F21.1	27.125	7.97899e-09	Uncharacterized protein [Source:UniProtKB/TrEMBL;Acc:S4R394]
ENSG00000253467	IGHV7-40	26.8333	9.73408e-05	immunoglobulin heavy variable 7-40 (pseudogene) [Source:HGNC Symbol;Acc:5666]
ENSG00000229092	IGHV3-47	26.625	4.7229e-07	immunoglobulin heavy variable 3-47 (pseudogene) [Source:HGNC Symbol;Acc:5605]
ENSG00000211947	IGHV3-21	26.1164	4.81698e-12	immunoglobulin heavy variable 3-21 [Source:HGNC Symbol;Acc:5586]
ENSG00000163734	CXCL3	26.0312	4.18591e-09	chemokine (C-X-C motif) ligand 3 [Source:HGNC Symbol;Acc:4604]
ENSG00000211976	IGHV3-73	25.2812	4.43913e-10	immunoglobulin heavy variable 3-73 [Source:HGNC Symbol;Acc:5623]
ENSG00000242766	IGKV1D-17	24.85	4.20226e-10	immunoglobulin kappa variable 1D-17 [Source:HGNC Symbol;Acc:5749]
ENSG00000117594	HSD11B1	24.6458	2.93204e-06	hydroxysteroid (11-beta) dehydrogenase 1 [Source:HGNC Symbol;Acc:5208]
ENSG00000232216	IGHV3-43	24.5429	2.12777e-11	immunoglobulin heavy variable 3-43 [Source:HGNC Symbol;Acc:5604]
ENSG00000181617	FDCSP	24.3098	4.67435e-12	follicular dendritic cell secreted protein [Source:HGNC Symbol;Acc:19215]
ENSG00000254157	IGKV2-18	23.9167	3.99759e-06	immunoglobulin kappa variable 2-18 (pseudogene) [Source:HGNC Symbol;Acc:5778]
ENSG00000042980	ADAM28	23.9145	2.03586e-11	ADAM metallopeptidase domain 28 [Source:HGNC Symbol;Acc:206]
ENSG00000242580	IGKV1D-43	23.6875	2.71937e-08	immunoglobulin kappa variable 1D-43 [Source:HGNC Symbol;Acc:5758]
ENSG00000211941	IGHV3-11	23.603	1.955e-11	immunoglobulin heavy variable 3-11 (gene/pseudogene) [Source:HGNC Symbol;Acc:5580]
ENSG00000253936	IGHV3-63	23.0417	0.000329146	immunoglobulin heavy variable 3-63 (pseudogene) [Source:HGNC Symbol;Acc:5616]
ENSG00000170476	MZB1	22.3906	2.15478e-10	marginal zone B and B1 cell-specific protein [Source:HGNC Symbol;Acc:30125]
ENSG00000254046	IGHV1-17	22.1667	0.000440326	immunoglobulin heavy variable 1-17 (pseudogene) [Source:HGNC Symbol;Acc:5548]
ENSG00000211972	IGHV3-66	22.037	2.8722e-10	immunoglobulin heavy variable 3-66 [Source:HGNC Symbol;Acc:5619]
ENSG00000211946	IGHV3-20	21.6964	4.50363e-10	immunoglobulin heavy variable 3-20 [Source:HGNC Symbol;Acc:5585]
ENSG00000254077	IGLV3-7	21.35	3.60243e-05	immunoglobulin lambda variable 3-7 (pseudogene) [Source:HGNC Symbol;Acc:5917]
ENSG00000211965	IGHV3-49	21.2804	1.92824e-10	immunoglobulin heavy variable 3-49 [Source:HGNC Symbol;Acc:5607]
ENSG00000253755	IGHGP	21.1905	3.99627e-11	immunoglobulin heavy constant gamma P (non-functional) [Source:HGNC Symbol;Acc:5529]
ENSG00000162892	IL24	21	1.45766e-05	interleukin 24 [Source:HGNC Symbol;Acc:11346]
ENSG00000125730	C3	20.9337	1.03074e-10	complement component 3 [Source:HGNC Symbol;Acc:1318]
ENSG00000240834	IGKV1D-12	20.819	4.23298e-09	immunoglobulin kappa variable 1D-12 [Source:HGNC Symbol;Acc:5746]
ENSG00000240671	IGKV1-8	20.4167	3.74103e-10	immunoglobulin kappa variable 1-8 [Source:HGNC Symbol;Acc:5743]
ENSG00000211596	IGKJ2	20.3709	4.68144e-11	immunoglobulin kappa joining 2 [Source:HGNC Symbol;Acc:5720]
ENSG00000225698	IGHV3-72	20.3542	1.53868e-09	immunoglobulin heavy variable 3-72 [Source:HGNC Symbol;Acc:5622]
ENSG00000253705	IGHV3-41	20.0109	1.77214e-08	immunoglobulin heavy variable 3-41 (pseudogene) [Source:HGNC Symbol;Acc:5602]
ENSG00000242371	IGKV1-39	20.0109	1.44146e-09	immunoglobulin kappa variable 1-39 (gene/pseudogene) [Source:HGNC Symbol;Acc:5740]
ENSG00000237127	LL22NC03-84E4.8	19.9792	2.34217e-05
ENSG00000227619	RP11-492E3.2	19.9062	0.000224532
ENSG00000197794	IGKV7-3	19.8864	7.76766e-07	immunoglobulin kappa variable 7-3 (pseudogene) [Source:HGNC Symbol;Acc:5839]
ENSG00000240040	AC096579.13	19.8682	6.25484e-11
ENSG00000211979	IGHV7-81	19.8333	2.50874e-05	immunoglobulin heavy variable 7-81 (non-functional) [Source:HGNC Symbol;Acc:5669]
ENSG00000177455	CD19	19.6875	0.000245107	CD19 molecule [Source:HGNC Symbol;Acc:1633]
ENSG00000253132	IGHV3-62	19.5781	1.26519e-07	immunoglobulin heavy variable 3-62 (pseudogene) [Source:HGNC Symbol;Acc:5615]
ENSG00000211967	IGHV3-53	19.546	7.14756e-10	immunoglobulin heavy variable 3-53 [Source:HGNC Symbol;Acc:5610]
ENSG00000211660	IGLV2-23	19.5063	1.02679e-10	immunoglobulin lambda variable 2-23 [Source:HGNC Symbol;Acc:5890]
ENSG00000211672	IGLV4-3	19.4886	9.68854e-07	immunoglobulin lambda variable 4-3 [Source:HGNC Symbol;Acc:5919]
ENSG00000211599	IGKV5-2	19.4444	3.0455e-06	immunoglobulin kappa variable 5-2 [Source:HGNC Symbol;Acc:5835]
ENSG00000240864	IGKV1-16	19.3401	2.56666e-10	immunoglobulin kappa variable 1-16 [Source:HGNC Symbol;Acc:5732]
ENSG00000207830	D86994.1	19.3229	2.42324e-10
ENSG00000253763	IGHV3-6	19.3173	4.31957e-07	immunoglobulin heavy variable 3-6 (pseudogene) [Source:HGNC Symbol;Acc:5613]
ENSG00000243290	IGKV1-12	19.0266	1.62108e-10	immunoglobulin kappa variable 1-12 [Source:HGNC Symbol;Acc:5730]
ENSG00000254056	IGHV3-71	19.0217	3.23366e-08	immunoglobulin heavy variable 3-71 (pseudogene) [Source:HGNC Symbol;Acc:5621]
ENSG00000211955	IGHV3-33	18.9231	5.98928e-10	immunoglobulin heavy variable 3-33 [Source:HGNC Symbol;Acc:5596]
ENSG00000165966	PDZRN4	18.9076	2.85587e-09	PDZ domain containing ring finger 4 [Source:HGNC Symbol;Acc:30552]
ENSG00000253274	IGHV1-67	18.8611	4.1761e-06	immunoglobulin heavy variable 1-67 (pseudogene) [Source:HGNC Symbol;Acc:5556]
ENSG00000244575	IGKV1-27	18.7838	4.17834e-10	immunoglobulin kappa variable 1-27 [Source:HGNC Symbol;Acc:5735]
ENSG00000211933	IGHV6-1	18.7006	3.97828e-09	immunoglobulin heavy variable 6-1 [Source:HGNC Symbol;Acc:5662]
ENSG00000136244	IL6	18.375	1.04419e-05	interleukin 6 (interferon, beta 2) [Source:HGNC Symbol;Acc:6018]
ENSG00000211670	IGLV3-9	18.3094	6.40714e-09	immunoglobulin lambda variable 3-9 (gene/pseudogene) [Source:HGNC Symbol;Acc:5918]
ENSG00000167080	B4GALNT2	18	2.64618e-05	beta-1,4-N-acetyl-galactosaminyl transferase 2 [Source:HGNC Symbol;Acc:24136]
ENSG00000012223	LTF	17.9224	2.5384e-08	lactotransferrin [Source:HGNC Symbol;Acc:6720]
ENSG00000211949	IGHV3-23	17.8252	2.86481e-10	immunoglobulin heavy variable 3-23 [Source:HGNC Symbol;Acc:5588]
ENSG00000243466	IGKV1-5	17.7105	2.57479e-10	immunoglobulin kappa variable 1-5 [Source:HGNC Symbol;Acc:5741]
ENSG00000240382	IGKV1-17	17.7027	1.59891e-09	immunoglobulin kappa variable 1-17 [Source:HGNC Symbol;Acc:5733]
ENSG00000211896	IGHG1	17.6612	2.05562e-10	immunoglobulin heavy constant gamma 1 (G1m marker) [Source:HGNC Symbol;Acc:5525]
ENSG00000211642	IGLV10-54	17.5	1.93576e-06	immunoglobulin lambda variable 10-54 [Source:HGNC Symbol;Acc:5884]
ENSG00000253957	IGHV3-22	17.465	6.18333e-08	immunoglobulin heavy variable 3-22 (pseudogene) [Source:HGNC Symbol;Acc:5587]
ENSG00000211942	IGHV3-13	17.3056	1.76362e-08	immunoglobulin heavy variable 3-13 [Source:HGNC Symbol;Acc:5581]
ENSG00000211893	IGHG2	16.9882	3.27231e-10	immunoglobulin heavy constant gamma 2 (G2m marker) [Source:HGNC Symbol;Acc:5526]
ENSG00000197476	RP11-170L3.7	16.975	6.91016e-06
ENSG00000072657	TRHDE	16.9432	4.2756e-06	thyrotropin-releasing hormone degrading enzyme [Source:HGNC Symbol;Acc:30748]
ENSG00000251546	IGKV1D-39	16.9338	2.76691e-08	immunoglobulin kappa variable 1D-39 [Source:HGNC Symbol;Acc:5756]
ENSG00000224041	IGKV3D-15	16.8774	7.85451e-09	immunoglobulin kappa variable 3D-15 (gene/pseudogene) [Source:HGNC Symbol;Acc:5824]
ENSG00000211592	IGKC	16.648	4.06825e-10	immunoglobulin kappa constant [Source:HGNC Symbol;Acc:5716]
ENSG00000231486	AC096579.7	16.6419	4.08557e-10
ENSG00000019186	CYP24A1	16.5602	1.62288e-09	cytochrome P450, family 24, subfamily A, polypeptide 1 [Source:HGNC Symbol;Acc:2602]
ENSG00000253209	IGHV3-65	16.5455	1.96811e-07	immunoglobulin heavy variable 3-65 (pseudogene) [Source:HGNC Symbol;Acc:5618]
ENSG00000207836	MIR650	16.5455	1.89249e-09	microRNA 650 [Source:HGNC Symbol;Acc:32906]
ENSG00000211644	IGLV1-51	16.5086	1.09745e-09	immunoglobulin lambda variable 1-51 [Source:HGNC Symbol;Acc:5882]
ENSG00000225136	PGBD4P5	16.5	5.87054e-05	piggyBac transposable element derived 4 pseudogene 5 [Source:HGNC Symbol;Acc:44070]
ENSG00000254174	IGHV1-12	16.4567	1.04834e-07	immunoglobulin heavy variable 1-12 (pseudogene) [Source:HGNC Symbol;Acc:5546]
ENSG00000207834	D86994.2	16.4062	3.18777e-09
ENSG00000211945	IGHV1-18	16.2715	1.32792e-09	immunoglobulin heavy variable 1-18 [Source:HGNC Symbol;Acc:5549]
ENSG00000224607	IGKV1D-27	16.2647	7.59182e-07	immunoglobulin kappa variable 1D-27 (pseudogene) [Source:HGNC Symbol;Acc:5751]
ENSG00000253451	IGLV2-28	16.2199	2.81296e-09	immunoglobulin lambda variable 2-28 (pseudogene) [Source:HGNC Symbol;Acc:5891]
ENSG00000244437	IGKV3-15	16.1824	8.68938e-10	immunoglobulin kappa variable 3-15 [Source:HGNC Symbol;Acc:5816]
ENSG00000242887	IGHJ3	16.1379	1.48874e-09	immunoglobulin heavy joining 3 [Source:HGNC Symbol;Acc:5536]
ENSG00000253325	IGHV7-34-1	16.1	0.000386211	immunoglobulin heavy variable 7-34-1 (pseudogene) [Source:HGNC Symbol;Acc:5664]
ENSG00000253742	IGHV3-60	16.0682	7.33984e-06	immunoglobulin heavy variable 3-60 (pseudogene) [Source:HGNC Symbol;Acc:5614]
ENSG00000211649	IGLV7-46	16.0417	1.77171e-08	immunoglobulin lambda variable 7-46 (gene/pseudogene) [Source:HGNC Symbol;Acc:5930]
ENSG00000211593	IGKJ5	16.0322	1.14352e-09	immunoglobulin kappa joining 5 [Source:HGNC Symbol;Acc:5723]
ENSG00000211964	IGHV3-48	16.0008	2.13769e-09	immunoglobulin heavy variable 3-48 [Source:HGNC Symbol;Acc:5606]
ENSG00000235896	IGKV3D-7	15.9559	9.36098e-07	immunoglobulin kappa variable 3D-7 [Source:HGNC Symbol;Acc:5829]
ENSG00000211638	IGLV8-61	15.7292	3.28664e-08	immunoglobulin lambda variable 8-61 [Source:HGNC Symbol;Acc:5931]
ENSG00000211957	IGHV3-35	15.6771	6.07868e-06	immunoglobulin heavy variable 3-35 (non-functional) [Source:HGNC Symbol;Acc:5598]
ENSG00000243238	IGKV2-30	15.6716	2.83182e-09	immunoglobulin kappa variable 2-30 [Source:HGNC Symbol;Acc:5785]
ENSG00000270472	IGHV3OR16-9	15.6406	4.80873e-05	immunoglobulin heavy variable 3/OR16-9 (non-functional) [Source:HGNC Symbol;Acc:5644]
ENSG00000211950	IGHV1-24	15.6207	3.9782e-09	immunoglobulin heavy variable 1-24 [Source:HGNC Symbol;Acc:5551]
ENSG00000226777	KIAA0125	15.4583	0.00022147	KIAA0125 [Source:HGNC Symbol;Acc:19955]
ENSG00000211935	IGHV1-3	15.3311	6.77648e-09	immunoglobulin heavy variable 1-3 [Source:HGNC Symbol;Acc:5552]
ENSG00000253435	IGKV2-4	15.3266	1.21374e-07	immunoglobulin kappa variable 2-4 (pseudogene) [Source:HGNC Symbol;Acc:5788]
ENSG00000137745	MMP13	15.2478	1.39936e-09	matrix metallopeptidase 13 (collagenase 3) [Source:HGNC Symbol;Acc:7159]
ENSG00000211938	IGHV3-7	15.2353	1.81079e-09	immunoglobulin heavy variable 3-7 [Source:HGNC Symbol;Acc:5620]
ENSG00000211943	IGHV3-15	15.2338	3.15166e-09	immunoglobulin heavy variable 3-15 [Source:HGNC Symbol;Acc:5582]
ENSG00000163735	CXCL5	15.225	2.01572e-05	chemokine (C-X-C motif) ligand 5 [Source:HGNC Symbol;Acc:10642]
ENSG00000211892	IGHG4	15.1988	1.19473e-09	immunoglobulin heavy constant gamma 4 (G4m marker) [Source:HGNC Symbol;Acc:5528]
ENSG00000211937	IGHV2-5	15.1847	5.66726e-09	immunoglobulin heavy variable 2-5 [Source:HGNC Symbol;Acc:5576]
ENSG00000211671	IGLV2-8	15.1562	1.92723e-09	immunoglobulin lambda variable 2-8 [Source:HGNC Symbol;Acc:5895]
ENSG00000254395	IGHV4-55	15.155	3.11737e-07	immunoglobulin heavy variable 4-55 (pseudogene) [Source:HGNC Symbol;Acc:5653]
ENSG00000211652	IGLV7-43	15.1033	4.53994e-07	immunoglobulin lambda variable 7-43 [Source:HGNC Symbol;Acc:5929]
ENSG00000243063	IGKV3-7	15.0842	3.42018e-09	immunoglobulin kappa variable 3-7 (non-functional) [Source:HGNC Symbol;Acc:5821]
ENSG00000253364	RP11-731F5.2	14.9556	1.50447e-09
ENSG00000211677	IGLC2	14.8344	1.73507e-09	immunoglobulin lambda constant 2 (Kern-Oz- marker) [Source:HGNC Symbol;Acc:5856]
ENSG00000207832	D87024.1	14.7656	8.04837e-05
ENSG00000211597	IGKJ1	14.7229	1.99651e-09	immunoglobulin kappa joining 1 [Source:HGNC Symbol;Acc:5719]
ENSG00000211953	IGHV3-30	14.6601	5.1074e-09	immunoglobulin heavy variable 3-30 [Source:HGNC Symbol;Acc:5591]
ENSG00000211961	IGHV1-45	14.6176	2.39485e-06	immunoglobulin heavy variable 1-45 [Source:HGNC Symbol;Acc:5553]
ENSG00000253131	IGHV7-56	14.5833	0.000352254	immunoglobulin heavy variable 7-56 (pseudogene) [Source:HGNC Symbol;Acc:5667]
ENSG00000145287	PLAC8	14.5625	7.9704e-08	placenta-specific 8 [Source:HGNC Symbol;Acc:19254]
ENSG00000173157	ADAMTS20	14.5431	2.79794e-07	ADAM metallopeptidase with thrombospondin type 1 motif, 20 [Source:HGNC Symbol;Acc:17178]
ENSG00000211900	IGHJ6	14.5214	3.15908e-09	immunoglobulin heavy joining 6 [Source:HGNC Symbol;Acc:5540]
ENSG00000211974	IGHV2-70	14.5038	1.81881e-07	immunoglobulin heavy variable 2-70 [Source:HGNC Symbol;Acc:5577]
ENSG00000239571	IGKV2D-30	14.4861	5.38304e-05	immunoglobulin kappa variable 2D-30 [Source:HGNC Symbol;Acc:5801]
ENSG00000253497	IGKV1-13	14.4375	8.53233e-09	immunoglobulin kappa variable 1-13 (gene/pseudogene) [Source:HGNC Symbol;Acc:5731]
ENSG00000224373	IGHV4-59	14.3814	5.60669e-09	immunoglobulin heavy variable 4-59 [Source:HGNC Symbol;Acc:5654]
ENSG00000211630	IGKV1D-13	14.3727	4.60071e-08	immunoglobulin kappa variable 1D-13 [Source:HGNC Symbol;Acc:5747]
ENSG00000253545	IGHV3-52	14.3646	1.45346e-05	immunoglobulin heavy variable 3-52 (pseudogene) [Source:HGNC Symbol;Acc:5609]
ENSG00000211676	IGLJ2	14.3521	3.22633e-09	immunoglobulin lambda joining 2 [Source:HGNC Symbol;Acc:5864]
ENSG00000253709	IGHV1-14	14.35	5.14053e-06	immunoglobulin heavy variable 1-14 (pseudogene) [Source:HGNC Symbol;Acc:5547]
ENSG00000156234	CXCL13	14.3453	6.06131e-09	chemokine (C-X-C motif) ligand 13 [Source:HGNC Symbol;Acc:10639]
ENSG00000211897	IGHG3	14.3444	2.40429e-09	immunoglobulin heavy constant gamma 3 (G3m marker) [Source:HGNC Symbol;Acc:5527]
ENSG00000259337	IGHV1OR15-2	14.25	0.000206402	immunoglobulin heavy variable 1/OR15-2 (pseudogene) [Source:HGNC Symbol;Acc:5564]
ENSG00000211669	IGLV3-10	14.2234	1.60975e-08	immunoglobulin lambda variable 3-10 [Source:HGNC Symbol;Acc:5897]
ENSG00000240041	IGHJ4	14.1607	3.46835e-09	immunoglobulin heavy joining 4 [Source:HGNC Symbol;Acc:5538]
ENSG00000270505	IGHV1OR15-1	14.0833	1.42034e-06	immunoglobulin heavy variable 1/OR15-1 (non-functional) [Source:HGNC Symbol;Acc:5563]
ENSG00000223648	IGHV3-64	13.9286	8.50016e-08	immunoglobulin heavy variable 3-64 [Source:HGNC Symbol;Acc:5617]
ENSG00000211594	IGKJ4	13.8018	4.24302e-09	immunoglobulin kappa joining 4 [Source:HGNC Symbol;Acc:5722]
ENSG00000211650	IGLV5-45	13.7941	4.38606e-06	immunoglobulin lambda variable 5-45 [Source:HGNC Symbol;Acc:5924]
ENSG00000211923	IGHD3-10	13.7083	8.8075e-05	immunoglobulin heavy diversity 3-10 [Source:HGNC Symbol;Acc:5495]
ENSG00000239975	IGKV1D-33	13.6719	1.13644e-06	immunoglobulin kappa variable 1D-33 [Source:HGNC Symbol;Acc:5753]
ENSG00000125538	IL1B	13.66	7.08071e-09	interleukin 1, beta [Source:HGNC Symbol;Acc:5992]
ENSG00000239855	IGKV1-6	13.4844	1.35165e-08	immunoglobulin kappa variable 1-6 [Source:HGNC Symbol;Acc:5742]
ENSG00000211962	IGHV1-46	13.472	2.15344e-08	immunoglobulin heavy variable 1-46 [Source:HGNC Symbol;Acc:5554]
ENSG00000242076	IGKV1-33	13.4167	8.86778e-07	immunoglobulin kappa variable 1-33 [Source:HGNC Symbol;Acc:5737]
ENSG00000115009	CCL20	13.3359	2.54259e-08	chemokine (C-C motif) ligand 20 [Source:HGNC Symbol;Acc:10619]
ENSG00000236333	TRHDE-AS1	13.2632	4.07079e-06	TRHDE antisense RNA 1 [Source:HGNC Symbol;Acc:27471]
ENSG00000211944	IGHV3-16	12.9659	2.82163e-06	immunoglobulin heavy variable 3-16 (non-functional) [Source:HGNC Symbol;Acc:5583]
ENSG00000242472	IGHJ5	12.9226	9.79869e-09	immunoglobulin heavy joining 5 [Source:HGNC Symbol;Acc:5539]
ENSG00000241755	IGKV1-9	12.9076	2.31863e-08	immunoglobulin kappa variable 1-9 [Source:HGNC Symbol;Acc:5744]
ENSG00000211940	IGHV3-9	12.8084	1.52784e-08	immunoglobulin heavy variable 3-9 [Source:HGNC Symbol;Acc:5628]
ENSG00000203710	CR1	12.8068	6.40565e-05	complement component (3b/4b) receptor 1 (Knops blood group) [Source:HGNC Symbol;Acc:2334]
ENSG00000211595	IGKJ3	12.7886	1.31301e-08	immunoglobulin kappa joining 3 [Source:HGNC Symbol;Acc:5721]
ENSG00000117152	RGS4	12.6875	5.49163e-08	regulator of G-protein signaling 4 [Source:HGNC Symbol;Acc:10000]
ENSG00000211651	IGLV1-44	12.6208	2.09864e-08	immunoglobulin lambda variable 1-44 [Source:HGNC Symbol;Acc:5879]
ENSG00000271288	IGHV1OR15-3	12.5781	2.75844e-06	immunoglobulin heavy variable 1/OR15-3 (pseudogene) [Source:HGNC Symbol;Acc:5565]
ENSG00000183098	GPC6	12.5724	7.03828e-06	glypican 6 [Source:HGNC Symbol;Acc:4454]
ENSG00000099985	OSM	12.5682	3.90349e-06	oncostatin M [Source:HGNC Symbol;Acc:8506]
ENSG00000211667	IGLV3-12	12.4141	1.6443e-05	immunoglobulin lambda variable 3-12 [Source:HGNC Symbol;Acc:5898]
ENSG00000048462	TNFRSF17	12.3958	5.8353e-05	tumor necrosis factor receptor superfamily, member 17 [Source:HGNC Symbol;Acc:11913]
ENSG00000115008	IL1A	12.3641	1.76066e-08	interleukin 1, alpha [Source:HGNC Symbol;Acc:5991]
ENSG00000173391	OLR1	12.3472	0.000214797	oxidized low density lipoprotein (lectin-like) receptor 1 [Source:HGNC Symbol;Acc:8133]
ENSG00000088340	FER1L4	12.3375	0.000136075	fer-1-like 4 (C. elegans), pseudogene [Source:HGNC Symbol;Acc:15801]
ENSG00000259261	IGHV4OR15-8	12.3047	1.79215e-05	immunoglobulin heavy variable 4/OR15-8 (non-functional) [Source:HGNC Symbol;Acc:5658]
ENSG00000016602	CLCA4	12.1372	1.67404e-08	chloride channel accessory 4 [Source:HGNC Symbol;Acc:2018]
ENSG00000211895	IGHA1	12.0605	1.71419e-08	immunoglobulin heavy constant alpha 1 [Source:HGNC Symbol;Acc:5478]
ENSG00000211679	IGLC3	12.0454	1.79022e-08	immunoglobulin lambda constant 3 (Kern-Oz+ marker) [Source:HGNC Symbol;Acc:5857]
ENSG00000253818	IGLV1-41	11.9808	5.61187e-05	immunoglobulin lambda variable 1-41 (pseudogene) [Source:HGNC Symbol;Acc:5878]
ENSG00000211657	IGLV3-32	11.9219	0.000471854	immunoglobulin lambda variable 3-32 (non-functional) [Source:HGNC Symbol;Acc:5914]
ENSG00000241351	IGKV3-11	11.8968	2.59113e-08	immunoglobulin kappa variable 3-11 [Source:HGNC Symbol;Acc:5815]
ENSG00000211659	IGLV3-25	11.8838	5.09629e-08	immunoglobulin lambda variable 3-25 [Source:HGNC Symbol;Acc:5908]
ENSG00000105369	CD79A	11.7823	3.56799e-07	CD79a molecule, immunoglobulin-associated alpha [Source:HGNC Symbol;Acc:1698]
ENSG00000211934	IGHV1-2	11.731	5.3479e-08	immunoglobulin heavy variable 1-2 [Source:HGNC Symbol;Acc:5550]
ENSG00000233485	RP3-467K16.2	11.725	0.000209125
ENSG00000253120	IGLV2-34	11.7031	5.81399e-06	immunoglobulin lambda variable 2-34 (pseudogene) [Source:HGNC Symbol;Acc:5893]
ENSG00000226420	IGLV3-4	11.6667	0.0003404	immunoglobulin lambda variable 3-4 (pseudogene) [Source:HGNC Symbol;Acc:5915]
ENSG00000211665	IGLV3-16	11.6402	2.00836e-06	immunoglobulin lambda variable 3-16 [Source:HGNC Symbol;Acc:5901]
ENSG00000171051	FPR1	11.5972	3.50286e-07	formyl peptide receptor 1 [Source:HGNC Symbol;Acc:3826]
ENSG00000231292	IGKV1OR2-108	11.5938	0.000584278	immunoglobulin kappa variable 1/OR2-108 (non-functional) [Source:HGNC Symbol;Acc:5767]
ENSG00000211675	IGLC1	11.5756	2.762e-08	immunoglobulin lambda constant 1 (Mcg marker) [Source:HGNC Symbol;Acc:5855]
ENSG00000185499	MUC1	11.5404	1.07522e-07	mucin 1, cell surface associated [Source:HGNC Symbol;Acc:7508]
ENSG00000254709	IGLL5	11.5135	2.92267e-08	immunoglobulin lambda-like polypeptide 5 [Source:HGNC Symbol;Acc:38476]
ENSG00000143297	FCRL5	11.4917	3.15968e-06	Fc receptor-like 5 [Source:HGNC Symbol;Acc:18508]
ENSG00000231475	IGHV4-31	11.4688	5.20948e-07	immunoglobulin heavy variable 4-31 [Source:HGNC Symbol;Acc:5649]
ENSG00000211956	IGHV4-34	11.457	1.76476e-07	immunoglobulin heavy variable 4-34 [Source:HGNC Symbol;Acc:5650]
ENSG00000109205	ODAM	11.4413	3.0837e-08	odontogenic, ameloblast asssociated [Source:HGNC Symbol;Acc:26043]
ENSG00000211673	IGLV3-1	11.4335	5.18078e-08	immunoglobulin lambda variable 3-1 [Source:HGNC Symbol;Acc:5896]
ENSG00000264629	D87007.1	11.4297	3.62333e-05
ENSG00000211662	IGLV3-21	11.375	4.04072e-08	immunoglobulin lambda variable 3-21 [Source:HGNC Symbol;Acc:5905]
ENSG00000242534	IGKV2D-28	11.2438	1.73831e-05	immunoglobulin kappa variable 2D-28 [Source:HGNC Symbol;Acc:5799]
ENSG00000211678	IGLJ3	11.2279	4.84633e-08	immunoglobulin lambda joining 3 [Source:HGNC Symbol;Acc:5865]
ENSG00000211966	IGHV5-51	11.2114	8.45696e-08	immunoglobulin heavy variable 5-51 [Source:HGNC Symbol;Acc:5659]
ENSG00000211625	IGKV3D-20	11.1978	3.20842e-07	immunoglobulin kappa variable 3D-20 [Source:HGNC Symbol;Acc:5825]
ENSG00000002933	TMEM176A	11.1885	5.56737e-07	transmembrane protein 176A [Source:HGNC Symbol;Acc:24930]
ENSG00000236915	RP4-651E10.4	11.1695	1.26341e-07
ENSG00000211663	IGLV3-19	11.1553	8.51238e-08	immunoglobulin lambda variable 3-19 [Source:HGNC Symbol;Acc:5903]
ENSG00000239951	IGKV3-20	11.0936	4.44296e-08	immunoglobulin kappa variable 3-20 [Source:HGNC Symbol;Acc:5817]
ENSG00000254326	IGHV7-27	11.0417	1.71985e-05	immunoglobulin heavy variable 7-27 (pseudogene) [Source:HGNC Symbol;Acc:5663]
ENSG00000253234	IGLV2-5	10.9435	4.80807e-07	immunoglobulin lambda variable 2-5 (pseudogene) [Source:HGNC Symbol;Acc:5894]
ENSG00000253963	IGLV3-2	10.8977	0.000257368	immunoglobulin lambda variable 3-2 (pseudogene) [Source:HGNC Symbol;Acc:5904]
ENSG00000264824	hsa-mir-5571	10.8977	0.000257368	hsa-mir-5571 [Source:miRBase;Acc:MI0019115]
ENSG00000271130	IGHV3OR16-8	10.8889	0.000583217	immunoglobulin heavy variable 3/OR16-8 (non-functional) [Source:HGNC Symbol;Acc:5643]
ENSG00000211666	IGLV2-14	10.779	7.48987e-08	immunoglobulin lambda variable 2-14 [Source:HGNC Symbol;Acc:5888]
ENSG00000253883	IGHV3-19	10.7692	1.0064e-05	immunoglobulin heavy variable 3-19 (pseudogene) [Source:HGNC Symbol;Acc:5584]
ENSG00000140379	BCL2A1	10.745	1.18258e-05	BCL2-related protein A1 [Source:HGNC Symbol;Acc:991]
ENSG00000142621	FHAD1	10.7386	1.89339e-05	forkhead-associated (FHA) phosphopeptide binding domain 1 [Source:HGNC Symbol;Acc:29408]
ENSG00000211632	IGKV3D-11	10.71	1.44113e-06	immunoglobulin kappa variable 3D-11 [Source:HGNC Symbol;Acc:5823]
ENSG00000110777	POU2AF1	10.6902	6.94681e-07	POU class 2 associating factor 1 [Source:HGNC Symbol;Acc:9211]
ENSG00000112299	VNN1	10.6661	5.43415e-07	vanin 1 [Source:HGNC Symbol;Acc:12705]
ENSG00000170961	HAS2	10.6374	2.79762e-07	hyaluronan synthase 2 [Source:HGNC Symbol;Acc:4819]
ENSG00000207833	D86998.1	10.5385	4.79406e-07
ENSG00000211952	IGHV4-28	10.5282	6.95868e-06	immunoglobulin heavy variable 4-28 [Source:HGNC Symbol;Acc:5645]
ENSG00000070729	CNGB1	10.5194	2.30019e-06	cyclic nucleotide gated channel beta 1 [Source:HGNC Symbol;Acc:2151]
ENSG00000253448	IGLV3-6	10.5	0.000133536	immunoglobulin lambda variable 3-6 (pseudogene) [Source:HGNC Symbol;Acc:5916]
ENSG00000211959	IGHV4-39	10.4512	1.69749e-07	immunoglobulin heavy variable 4-39 [Source:HGNC Symbol;Acc:5651]
ENSG00000153292	GPR110	10.2873	3.21627e-07	G protein-coupled receptor 110 [Source:HGNC Symbol;Acc:18990]
ENSG00000211668	IGLV2-11	10.2519	1.6404e-07	immunoglobulin lambda variable 2-11 [Source:HGNC Symbol;Acc:5887]
ENSG00000158125	XDH	10.145	1.89258e-07	xanthine dehydrogenase [Source:HGNC Symbol;Acc:12805]
ENSG00000211658	IGLV3-27	10.1354	2.41666e-05	immunoglobulin lambda variable 3-27 [Source:HGNC Symbol;Acc:5910]
ENSG00000211648	IGLV1-47	10.0364	4.57814e-07	immunoglobulin lambda variable 1-47 [Source:HGNC Symbol;Acc:5880]
ENSG00000211674	IGLJ1	10.0243	1.72543e-07	immunoglobulin lambda joining 1 [Source:HGNC Symbol;Acc:5863]
ENSG00000211645	IGLV1-50	10.0227	0.00050301	immunoglobulin lambda variable 1-50 (non-functional) [Source:HGNC Symbol;Acc:5881]
ENSG00000099958	DERL3	9.93548	1.90078e-06	derlin 3 [Source:HGNC Symbol;Acc:14236]
ENSG00000237781	RP11-54A4.2	9.8875	5.86274e-05
ENSG00000211951	IGHV2-26	9.86806	8.79148e-05	immunoglobulin heavy variable 2-26 [Source:HGNC Symbol;Acc:5575]
ENSG00000244116	IGKV2-28	9.84621	4.08997e-07	immunoglobulin kappa variable 2-28 [Source:HGNC Symbol;Acc:5783]
ENSG00000103313	MEFV	9.625	0.00049633	Mediterranean fever [Source:HGNC Symbol;Acc:6998]
ENSG00000222037	IGLC6	9.54167	6.81282e-05	immunoglobulin lambda constant 6 (Kern+Oz- marker, gene/pseudogene) [Source:HGNC Symbol;Acc:5860]
ENSG00000132185	FCRLA	9.49038	0.000411687	Fc receptor-like A [Source:HGNC Symbol;Acc:18504]
ENSG00000124875	CXCL6	9.40625	6.438e-07	chemokine (C-X-C motif) ligand 6 [Source:HGNC Symbol;Acc:10643]
ENSG00000141485	SLC13A5	9.37064	1.83601e-06	solute carrier family 13 (sodium-dependent citrate transporter), member 5 [Source:HGNC Symbol;Acc:23089]
ENSG00000243264	IGKV2D-29	9.26359	7.98988e-06	immunoglobulin kappa variable 2D-29 [Source:HGNC Symbol;Acc:5800]
ENSG00000211905	IGHJ1	9.24296	3.02875e-06	immunoglobulin heavy joining 1 [Source:HGNC Symbol;Acc:5532]
ENSG00000211939	IGHV1-8	9.1875	1.14617e-06	immunoglobulin heavy variable 1-8 [Source:HGNC Symbol;Acc:5559]
ENSG00000123689	G0S2	9.184	1.28093e-06	G0/G1switch 2 [Source:HGNC Symbol;Acc:30229]
ENSG00000156738	MS4A1	9.01815	5.16281e-06	membrane-spanning 4-domains, subfamily A, member 1 [Source:HGNC Symbol;Acc:7315]
ENSG00000142910	TINAGL1	8.93777	8.98667e-07	tubulointerstitial nephritis antigen-like 1 [Source:HGNC Symbol;Acc:19168]
ENSG00000207835	D87015.1	8.90705	1.92597e-06
ENSG00000106565	TMEM176B	8.88276	1.50983e-06	transmembrane protein 176B [Source:HGNC Symbol;Acc:29596]
ENSG00000211970	IGHV4-61	8.85606	5.43771e-06	immunoglobulin heavy variable 4-61 [Source:HGNC Symbol;Acc:5655]
ENSG00000079385	CEACAM1	8.84868	6.35574e-07	carcinoembryonic antigen-related cell adhesion molecule 1 (biliary glycoprotein) [Source:HGNC Symbol;Acc:1814]
ENSG00000122188	LAX1	8.75	0.000374638	lymphocyte transmembrane adaptor 1 [Source:HGNC Symbol;Acc:26005]
ENSG00000110347	MMP12	8.72419	6.18319e-07	matrix metallopeptidase 12 (macrophage elastase) [Source:HGNC Symbol;Acc:7158]
ENSG00000171049	FPR2	8.69531	0.000394111	formyl peptide receptor 2 [Source:HGNC Symbol;Acc:3827]
ENSG00000109321	AREG	8.62931	5.88888e-05	amphiregulin [Source:HGNC Symbol;Acc:651]
ENSG00000249007	RP11-510N19.5	8.55504	1.04765e-06
ENSG00000168702	LRP1B	8.53125	0.00021559	low density lipoprotein receptor-related protein 1B [Source:HGNC Symbol;Acc:6693]
ENSG00000162747	FCGR3B	8.51404	4.64101e-06	Fc fragment of IgG, low affinity IIIb, receptor (CD16b) [Source:HGNC Symbol;Acc:3620]
ENSG00000211664	IGLV2-18	8.46655	7.38936e-06	immunoglobulin lambda variable 2-18 [Source:HGNC Symbol;Acc:5889]
ENSG00000163435	ELF3	8.42394	9.13353e-07	E74-like factor 3 (ets domain transcription factor, epithelial-specific ) [Source:HGNC Symbol;Acc:3318]
ENSG00000011422	PLAUR	8.38158	1.67621e-06	plasminogen activator, urokinase receptor [Source:HGNC Symbol;Acc:9053]
ENSG00000211936	IGHV4-4	8.31786	1.8241e-06	immunoglobulin heavy variable 4-4 [Source:HGNC Symbol;Acc:5652]
ENSG00000002587	HS3ST1	8.30774	2.34695e-06	heparan sulfate (glucosamine) 3-O-sulfotransferase 1 [Source:HGNC Symbol;Acc:5194]
ENSG00000211653	IGLV1-40	8.29593	1.77711e-06	immunoglobulin lambda variable 1-40 [Source:HGNC Symbol;Acc:5877]
ENSG00000272396	CTC-490G23.4	8.2119	2.60323e-06
ENSG00000151012	SLC7A11	8.2075	1.37182e-06	solute carrier family 7 (anionic amino acid transporter light chain, xc- system), member 11 [Source:HGNC Symbol;Acc:11059]
ENSG00000224650	IGHV3-74	8.19808	2.54912e-06	immunoglobulin heavy variable 3-74 [Source:HGNC Symbol;Acc:5624]
ENSG00000104368	PLAT	8.19213	1.19552e-06	plasminogen activator, tissue [Source:HGNC Symbol;Acc:9051]
ENSG00000272639	RP11-66B24.8	8.17935	0.000195809
ENSG00000184012	TMPRSS2	8.14617	1.47717e-06	transmembrane protease, serine 2 [Source:HGNC Symbol;Acc:11876]
ENSG00000257453	RP11-290L1.3	8.11953	2.05146e-06
ENSG00000115919	KYNU	8.10998	2.14072e-06	kynureninase [Source:HGNC Symbol;Acc:6469]
ENSG00000171345	KRT19	8.01539	1.31314e-06	keratin 19 [Source:HGNC Symbol;Acc:6436]
ENSG00000143369	ECM1	7.99004	1.36987e-06	extracellular matrix protein 1 [Source:HGNC Symbol;Acc:3153]
ENSG00000173535	TNFRSF10C	7.96711	0.000448812	tumor necrosis factor receptor superfamily, member 10c, decoy without an intracellular domain [Source:HGNC Symbol;Acc:11906]
ENSG00000140961	OSGIN1	7.87835	2.12588e-06	oxidative stress induced growth inhibitor 1 [Source:HGNC Symbol;Acc:30093]
ENSG00000204936	CD177	7.86662	1.79145e-06	CD177 molecule [Source:HGNC Symbol;Acc:30072]
ENSG00000006118	TMEM132A	7.81621	2.61542e-06	transmembrane protein 132A [Source:HGNC Symbol;Acc:31092]
ENSG00000211973	IGHV1-69	7.7697	2.92848e-06	immunoglobulin heavy variable 1-69 [Source:HGNC Symbol;Acc:5558]
ENSG00000023171	GRAMD1B	7.75	9.10422e-05	GRAM domain containing 1B [Source:HGNC Symbol;Acc:29214]
ENSG00000211904	IGHJ2	7.73387	2.35865e-05	immunoglobulin heavy joining 2 [Source:HGNC Symbol;Acc:5534]
ENSG00000139289	PHLDA1	7.73111	2.24648e-06	pleckstrin homology-like domain, family A, member 1 [Source:HGNC Symbol;Acc:8933]
ENSG00000000971	CFH	7.71725	2.0202e-06	complement factor H [Source:HGNC Symbol;Acc:4883]
ENSG00000236850	BMS1P20	7.53381	3.46162e-06	BMS1 pseudogene 20 [Source:HGNC Symbol;Acc:49153]
ENSG00000211898	IGHD	7.51852	1.19242e-05	immunoglobulin heavy constant delta [Source:HGNC Symbol;Acc:5480]
ENSG00000143382	ADAMTSL4	7.39672	6.15506e-06	ADAMTS-like 4 [Source:HGNC Symbol;Acc:19706]
ENSG00000178860	MSC	7.35	0.000103434	musculin [Source:HGNC Symbol;Acc:7321]
ENSG00000250033	SLC7A11-AS1	7.34635	6.69423e-05	SLC7A11 antisense RNA 1 [Source:HGNC Symbol;Acc:44064]
ENSG00000211611	IGKV6-21	7.26064	7.82509e-05	immunoglobulin kappa variable 6-21 (non-functional) [Source:HGNC Symbol;Acc:5836]
ENSG00000006074	CCL18	7.22826	0.000544138	chemokine (C-C motif) ligand 18 (pulmonary and activation-regulated) [Source:HGNC Symbol;Acc:10616]
ENSG00000116785	CFHR3	7.15217	0.000591874	complement factor H-related 3 [Source:HGNC Symbol;Acc:16980]
ENSG00000137265	IRF4	7.14113	5.01579e-05	interferon regulatory factor 4 [Source:HGNC Symbol;Acc:6119]
ENSG00000205403	CFI	7.104	8.95888e-06	complement factor I [Source:HGNC Symbol;Acc:5394]
ENSG00000145358	DDIT4L	7.03302	1.10103e-05	DNA-damage-inducible transcript 4-like [Source:HGNC Symbol;Acc:30555]
ENSG00000007908	SELE	6.99634	7.23536e-06	selectin E [Source:HGNC Symbol;Acc:10718]
ENSG00000100453	GZMB	6.89062	0.000182857	granzyme B (granzyme 2, cytotoxic T-lymphocyte-associated serine esterase 1) [Source:HGNC Symbol;Acc:4709]
ENSG00000134028	ADAMDEC1	6.83065	0.000375507	ADAM-like, decysin 1 [Source:HGNC Symbol;Acc:16299]
ENSG00000122641	INHBA	6.82902	4.15617e-05	inhibin, beta A [Source:HGNC Symbol;Acc:6066]
ENSG00000230006	ANKRD36BP2	6.70833	0.000474571	ankyrin repeat domain 36B pseudogene 2 [Source:HGNC Symbol;Acc:33607]
ENSG00000170323	FABP4	6.68373	5.47846e-05	fatty acid binding protein 4, adipocyte [Source:HGNC Symbol;Acc:3559]
ENSG00000164691	TAGAP	6.61835	4.94431e-05	T-cell activation RhoGTPase activating protein [Source:HGNC Symbol;Acc:15669]
ENSG00000128578	STRIP2	6.59043	0.000185385	striatin interacting protein 2 [Source:HGNC Symbol;Acc:22209]
ENSG00000050730	TNIP3	6.58824	8.81839e-05	TNFAIP3 interacting protein 3 [Source:HGNC Symbol;Acc:19315]
ENSG00000065675	PRKCQ	6.55425	0.000150328	protein kinase C, theta [Source:HGNC Symbol;Acc:9410]
ENSG00000118503	TNFAIP3	6.52788	1.20417e-05	tumor necrosis factor, alpha-induced protein 3 [Source:HGNC Symbol;Acc:11896]
ENSG00000058085	LAMC2	6.51886	9.9938e-06	laminin, gamma 2 [Source:HGNC Symbol;Acc:6493]
ENSG00000179869	ABCA13	6.48958	3.16171e-05	ATP-binding cassette, sub-family A (ABC1), member 13 [Source:HGNC Symbol;Acc:14638]
ENSG00000005001	PRSS22	6.43957	1.34986e-05	protease, serine, 22 [Source:HGNC Symbol;Acc:14368]
ENSG00000113070	HBEGF	6.43598	1.53046e-05	heparin-binding EGF-like growth factor [Source:HGNC Symbol;Acc:3059]
ENSG00000119699	TGFB3	6.41477	1.70847e-05	transforming growth factor, beta 3 [Source:HGNC Symbol;Acc:11769]
ENSG00000179913	B3GNT3	6.38235	0.000517449	UDP-GlcNAc:betaGal beta-1,3-N-acetylglucosaminyltransferase 3 [Source:HGNC Symbol;Acc:13528]
ENSG00000105289	TJP3	6.37206	8.17913e-05	tight junction protein 3 [Source:HGNC Symbol;Acc:11829]
ENSG00000179593	ALOX15B	6.37188	1.69905e-05	arachidonate 15-lipoxygenase, type B [Source:HGNC Symbol;Acc:434]
ENSG00000259753	ITGB3	6.37109	0.000609619	Integrin beta [Source:UniProtKB/TrEMBL;Acc:B4DTY9]
ENSG00000170542	SERPINB9	6.33057	3.75597e-05	serpin peptidase inhibitor, clade B (ovalbumin), member 9 [Source:HGNC Symbol;Acc:8955]
ENSG00000259207	ITGB3	6.28704	0.000208111	integrin, beta 3 (platelet glycoprotein IIIa, antigen CD61) [Source:HGNC Symbol;Acc:6156]
ENSG00000166250	CLMP	6.28409	0.000201396	CXADR-like membrane protein [Source:HGNC Symbol;Acc:24039]
ENSG00000091129	NRCAM	6.22699	2.67018e-05	neuronal cell adhesion molecule [Source:HGNC Symbol;Acc:7994]
ENSG00000184557	SOCS3	6.20632	1.99999e-05	suppressor of cytokine signaling 3 [Source:HGNC Symbol;Acc:19391]
ENSG00000119535	CSF3R	6.09647	0.000108223	colony stimulating factor 3 receptor (granulocyte) [Source:HGNC Symbol;Acc:2439]
ENSG00000258876	RP11-270M14.5	6.08777	0.000364624
ENSG00000160471	COX6B2	6.03963	0.000523221	cytochrome c oxidase subunit VIb polypeptide 2 (testis) [Source:HGNC Symbol;Acc:24380]
ENSG00000233834	AC005083.1	5.99336	9.5401e-05
ENSG00000144959	NCEH1	5.98562	9.65226e-05	neutral cholesterol ester hydrolase 1 [Source:HGNC Symbol;Acc:29260]
ENSG00000064886	CHI3L2	5.95	9.45939e-05	chitinase 3-like 2 [Source:HGNC Symbol;Acc:1933]
ENSG00000073756	PTGS2	5.91529	9.87416e-05	prostaglandin-endoperoxide synthase 2 (prostaglandin G/H synthase and cyclooxygenase) [Source:HGNC Symbol;Acc:9605]
ENSG00000172602	RND1	5.91186	5.34338e-05	Rho family GTPase 1 [Source:HGNC Symbol;Acc:18314]
ENSG00000137868	STRA6	5.89258	9.57184e-05	stimulated by retinoic acid 6 [Source:HGNC Symbol;Acc:30650]
ENSG00000196611	MMP1	5.8585	6.6255e-05	matrix metallopeptidase 1 (interstitial collagenase) [Source:HGNC Symbol;Acc:7155]
ENSG00000183508	FAM46C	5.83	7.66885e-05	family with sequence similarity 46, member C [Source:HGNC Symbol;Acc:24712]
ENSG00000128383	APOBEC3A	5.81214	4.95704e-05	apolipoprotein B mRNA editing enzyme, catalytic polypeptide-like 3A [Source:HGNC Symbol;Acc:17343]
ENSG00000173597	SULT1B1	5.78765	6.22711e-05	sulfotransferase family, cytosolic, 1B, member 1 [Source:HGNC Symbol;Acc:17845]
ENSG00000267607	CTD-2369P2.8	5.76967	7.62024e-05
ENSG00000128274	A4GALT	5.71687	6.42984e-05	alpha 1,4-galactosyltransferase [Source:HGNC Symbol;Acc:18149]
ENSG00000090339	ICAM1	5.61523	5.58066e-05	intercellular adhesion molecule 1 [Source:HGNC Symbol;Acc:5344]
ENSG00000249310	APOBEC3B-AS1	5.52841	0.000427335	APOBEC3B antisense RNA 1 [Source:HGNC Symbol;Acc:43836]
ENSG00000184254	ALDH1A3	5.5202	6.14828e-05	aldehyde dehydrogenase 1 family, member A3 [Source:HGNC Symbol;Acc:409]
ENSG00000203688	RP11-351J23.1	5.49434	9.61052e-05
ENSG00000112096	SOD2	5.38283	6.19488e-05	superoxide dismutase 2, mitochondrial [Source:HGNC Symbol;Acc:11180]
ENSG00000023445	BIRC3	5.35046	0.000120607	baculoviral IAP repeat containing 3 [Source:HGNC Symbol;Acc:591]
ENSG00000254087	LYN	5.34788	0.000115011	v-yes-1 Yamaguchi sarcoma viral related oncogene homolog [Source:HGNC Symbol;Acc:6735]
ENSG00000176945	MUC20	5.28038	0.000223062	mucin 20, cell surface associated [Source:HGNC Symbol;Acc:23282]
ENSG00000188404	SELL	5.24017	0.000421823	selectin L [Source:HGNC Symbol;Acc:10720]
ENSG00000213904	LIPE-AS1	5.21268	0.000179398	LIPE antisense RNA 1 [Source:HGNC Symbol;Acc:48589]
ENSG00000143507	DUSP10	5.19853	0.000270606	dual specificity phosphatase 10 [Source:HGNC Symbol;Acc:3065]
ENSG00000177706	FAM20C	5.16745	0.000110103	family with sequence similarity 20, member C [Source:HGNC Symbol;Acc:22140]
ENSG00000148680	HTR7	5.15909	0.000591025	5-hydroxytryptamine (serotonin) receptor 7, adenylate cyclase-coupled [Source:HGNC Symbol;Acc:5302]
ENSG00000171004	HS6ST2	5.15752	0.000322515	heparan sulfate 6-O-sulfotransferase 2 [Source:HGNC Symbol;Acc:19133]
ENSG00000186377	CYP4X1	5.15645	0.000249156	cytochrome P450, family 4, subfamily X, polypeptide 1 [Source:HGNC Symbol;Acc:20244]
ENSG00000221955	SLC12A8	5.11242	0.000138151	solute carrier family 12, member 8 [Source:HGNC Symbol;Acc:15595]
ENSG00000174792	C4orf26	5.10035	0.000118193	chromosome 4 open reading frame 26 [Source:HGNC Symbol;Acc:26300]
ENSG00000008513	ST3GAL1	5.08512	0.000139221	ST3 beta-galactoside alpha-2,3-sialyltransferase 1 [Source:HGNC Symbol;Acc:10862]
ENSG00000243509	TNFRSF6B	4.99457	0.000323893	tumor necrosis factor receptor superfamily, member 6b, decoy [Source:HGNC Symbol;Acc:11921]
ENSG00000168071	CCDC88B	4.98836	0.000269692	coiled-coil domain containing 88B [Source:HGNC Symbol;Acc:26757]
ENSG00000130775	THEMIS2	4.98395	0.000356499	thymocyte selection associated family member 2 [Source:HGNC Symbol;Acc:16839]
ENSG00000116741	RGS2	4.98295	0.000209923	regulator of G-protein signaling 2, 24kDa [Source:HGNC Symbol;Acc:9998]
ENSG00000259583	RP11-66B24.4	4.96745	0.000177775
ENSG00000168685	IL7R	4.93543	0.000262639	interleukin 7 receptor [Source:HGNC Symbol;Acc:6024]
ENSG00000141526	SLC16A3	4.90673	0.000264091	solute carrier family 16 (monocarboxylate transporter), member 3 [Source:HGNC Symbol;Acc:10924]
ENSG00000211640	IGLV6-57	4.90567	0.000298698	immunoglobulin lambda variable 6-57 [Source:HGNC Symbol;Acc:5927]
ENSG00000122862	SRGN	4.83746	0.000260972	serglycin [Source:HGNC Symbol;Acc:9361]
ENSG00000171236	LRG1	4.70098	0.00038528	leucine-rich alpha-2-glycoprotein 1 [Source:HGNC Symbol;Acc:29480]
ENSG00000179163	FUCA1	4.68737	0.000291723	fucosidase, alpha-L- 1, tissue [Source:HGNC Symbol;Acc:4006]
ENSG00000197956	S100A6	4.64582	0.000226074	S100 calcium binding protein A6 [Source:HGNC Symbol;Acc:10496]
ENSG00000120756	PLS1	4.62602	0.000453179	plastin 1 [Source:HGNC Symbol;Acc:9090]
ENSG00000166741	NNMT	4.62109	0.000623992	nicotinamide N-methyltransferase [Source:HGNC Symbol;Acc:7861]
ENSG00000130508	PXDN	4.61885	0.000459111	peroxidasin homolog (Drosophila) [Source:HGNC Symbol;Acc:14966]
ENSG00000198682	PAPSS2	4.61286	0.000519311	3'-phosphoadenosine 5'-phosphosulfate synthase 2 [Source:HGNC Symbol;Acc:8604]
ENSG00000104723	TUSC3	4.55	0.00034952	tumor suppressor candidate 3 [Source:HGNC Symbol;Acc:30242]
ENSG00000121440	PDZRN3	4.54187	0.000359125	PDZ domain containing ring finger 3 [Source:HGNC Symbol;Acc:17704]
ENSG00000099860	GADD45B	4.51965	0.000444272	growth arrest and DNA-damage-inducible, beta [Source:HGNC Symbol;Acc:4096]
ENSG00000136542	GALNT5	4.49037	0.000384115	UDP-N-acetyl-alpha-D-galactosamine:polypeptide N-acetylgalactosaminyltransferase 5 (GalNAc-T5) [Source:HGNC Symbol;Acc:4127]
ENSG00000100170	SLC5A1	4.486	0.000332877	solute carrier family 5 (sodium/glucose cotransporter), member 1 [Source:HGNC Symbol;Acc:11036]
ENSG00000110852	CLEC2B	4.48598	0.000352075	C-type lectin domain family 2, member B [Source:HGNC Symbol;Acc:2053]
ENSG00000211890	IGHA2	4.46682	0.000372057	immunoglobulin heavy constant alpha 2 (A2m marker) [Source:HGNC Symbol;Acc:5479]
ENSG00000129270	MMP28	4.42286	0.000453347	matrix metallopeptidase 28 [Source:HGNC Symbol;Acc:14366]
ENSG00000087074	PPP1R15A	4.37865	0.000409021	protein phosphatase 1, regulatory subunit 15A [Source:HGNC Symbol;Acc:14375]
ENSG00000137648	TMPRSS4	4.33337	0.000475948	transmembrane protease, serine 4 [Source:HGNC Symbol;Acc:11878]
ENSG00000138166	DUSP5	4.29835	0.000542407	dual specificity phosphatase 5 [Source:HGNC Symbol;Acc:3071]
ENSG00000053747	LAMA3	4.19592	0.000549165	laminin, alpha 3 [Source:HGNC Symbol;Acc:6483]

## Sheet: Down-regulated
Ensembl id	Gene symbol	Fold change	q-value	Description
ENSG00000197915	HRNR	0.192038	0.000308282	hornerin [Source:HGNC Symbol;Acc:20846]
ENSG00000197953	AADACL2	0.124884	4.60471e-06	arylacetamide deacetylase-like 2 [Source:HGNC Symbol;Acc:24427]
ENSG00000150893	FREM2	0.103618	3.64293e-05	FRAS1 related extracellular matrix protein 2 [Source:HGNC Symbol;Acc:25396]
ENSG00000198854	C1orf68	0.098029	2.13986e-05	chromosome 1 open reading frame 68 [Source:HGNC Symbol;Acc:29468]
ENSG00000188783	PRELP	0.188805	0.000423923	proline/arginine-rich end leucine-rich repeat protein [Source:HGNC Symbol;Acc:9357]
ENSG00000167968	DNASE1L2	0.161765	0.000470998	deoxyribonuclease I-like 2 [Source:HGNC Symbol;Acc:2958]
ENSG00000064309	CDON	0.200152	0.000530172	cell adhesion associated, oncogene regulated [Source:HGNC Symbol;Acc:17104]
ENSG00000159455	LCE2B	0.103673	2.13944e-06	late cornified envelope 2B [Source:HGNC Symbol;Acc:16610]
ENSG00000185069	KRT76	0.202334	0.000128549	keratin 76 [Source:HGNC Symbol;Acc:24430]
ENSG00000186395	KRT10	0.11526	5.44557e-07	keratin 10 [Source:HGNC Symbol;Acc:6413]
ENSG00000197084	LCE1C	0.11036	5.81821e-05	late cornified envelope 1C [Source:HGNC Symbol;Acc:29464]
ENSG00000130600	H19	0.0227335	3.95275e-15	H19, imprinted maternally expressed transcript (non-protein coding) [Source:HGNC Symbol;Acc:4713]
ENSG00000179846	NKPD1	0.168908	0.000111014	NTPase, KAP family P-loop domain containing 1 [Source:HGNC Symbol;Acc:24739]
ENSG00000203786	KPRP	0.22977	0.000464495	keratinocyte proline-rich protein [Source:HGNC Symbol;Acc:31823]
ENSG00000186868	MAPT	0.175373	9.71044e-05	microtubule-associated protein tau [Source:HGNC Symbol;Acc:6893]
ENSG00000261786	RP4-555D20.2	0.108527	0.000355213
ENSG00000187957	DNER	0.102654	8.141e-05	delta/notch-like EGF repeat containing [Source:HGNC Symbol;Acc:24456]
ENSG00000171446	KRT27	0.0471154	9.07609e-06	keratin 27 [Source:HGNC Symbol;Acc:30841]
ENSG00000110675	ELMOD1	0.0908754	4.12328e-06	ELMO/CED-12 domain containing 1 [Source:HGNC Symbol;Acc:25334]
ENSG00000262484	CCER2	0.14918	0.000161956	coiled-coil glutamate-rich protein 2 [Source:HGNC Symbol;Acc:44662]
ENSG00000265888	RP11-408H20.2	0.0463576	3.47288e-06
ENSG00000244057	LCE3C	0.0532154	1.82433e-09	late cornified envelope 3C [Source:HGNC Symbol;Acc:16612]
ENSG00000113389	NPR3	0.182939	7.12219e-05	natriuretic peptide receptor C/guanylate cyclase C (atrionatriuretic peptide receptor C) [Source:HGNC Symbol;Acc:7945]
ENSG00000187180	LCE2C	0.123958	7.57367e-06	late cornified envelope 2C [Source:HGNC Symbol;Acc:29460]
ENSG00000187223	LCE2D	0.073406	1.47216e-06	late cornified envelope 2D [Source:HGNC Symbol;Acc:16518]
ENSG00000204538	PSORS1C2	0.0460526	7.2193e-06	psoriasis susceptibility 1 candidate 2 [Source:HGNC Symbol;Acc:17199]
ENSG00000237515	SHISA9	0.0972222	0.000180914	shisa family member 9 [Source:HGNC Symbol;Acc:37231]
ENSG00000181495	AC026703.1	0.174313	5.82899e-05
ENSG00000186844	LCE1A	0.109375	7.82672e-05	late cornified envelope 1A [Source:HGNC Symbol;Acc:29459]
ENSG00000167920	TMEM99	0.112611	4.70305e-07	transmembrane protein 99 [Source:HGNC Symbol;Acc:28305]
ENSG00000204909	SPINK9	0.0853064	3.06291e-07	serine peptidase inhibitor, Kazal type 9 [Source:HGNC Symbol;Acc:32951]
ENSG00000161798	AQP5	0.0546875	1.28943e-06	aquaporin 5 [Source:HGNC Symbol;Acc:638]
ENSG00000134765	DSC1	0.0446659	3.60816e-11	desmocollin 1 [Source:HGNC Symbol;Acc:3035]
ENSG00000196734	LCE1B	0.0669643	5.34984e-06	late cornified envelope 1B [Source:HGNC Symbol;Acc:16611]
ENSG00000205076	LGALS7	0.224975	0.000347913	lectin, galactoside-binding, soluble, 7 [Source:HGNC Symbol;Acc:6568]
ENSG00000167768	KRT1	0.0913235	4.50113e-08	keratin 1 [Source:HGNC Symbol;Acc:6412]
ENSG00000171658	RP11-443P15.2	0.165918	0.000134424
ENSG00000104332	SFRP1	0.216194	0.000432346	secreted frizzled-related protein 1 [Source:HGNC Symbol;Acc:10776]
ENSG00000143520	FLG2	0.149011	1.90867e-05	filaggrin family member 2 [Source:HGNC Symbol;Acc:33276]
ENSG00000187173	LCE2A	0.139527	6.70742e-05	late cornified envelope 2A [Source:HGNC Symbol;Acc:29469]
ENSG00000254967	RP11-680F20.6	0.0637417	1.50734e-05
ENSG00000235942	LCE6A	0.056713	5.30013e-05	late cornified envelope 6A [Source:HGNC Symbol;Acc:31824]
ENSG00000105664	COMP	0.162405	0.000382642	cartilage oligomeric matrix protein [Source:HGNC Symbol;Acc:2227]
ENSG00000102891	MT4	0.018617	0.000545464	metallothionein 4 [Source:HGNC Symbol;Acc:18705]
ENSG00000131668	BARX1	0.116259	0.000340286	BARX homeobox 1 [Source:HGNC Symbol;Acc:955]
ENSG00000176075	LINC00302	0.155488	0.000242395	long intergenic non-protein coding RNA 302 [Source:HGNC Symbol;Acc:31825]
ENSG00000240386	LCE1F	0.169284	0.000225513	late cornified envelope 1F [Source:HGNC Symbol;Acc:29467]
ENSG00000166634	SERPINB12	0.18407	0.000552232	serpin peptidase inhibitor, clade B (ovalbumin), member 12 [Source:HGNC Symbol;Acc:14220]
ENSG00000114771	AADAC	0.206239	0.00054787	arylacetamide deacetylase [Source:HGNC Symbol;Acc:17]
ENSG00000203782	LOR	0.181188	5.34538e-05	loricrin [Source:HGNC Symbol;Acc:6663]
ENSG00000172867	KRT2	0.0228906	5.41289e-15	keratin 2 [Source:HGNC Symbol;Acc:6439]
ENSG00000244617	ASPRV1	0.102954	2.57497e-07	aspartic peptidase, retroviral-like 1 [Source:HGNC Symbol;Acc:26321]
ENSG00000144857	BOC	0.221834	0.000351809	BOC cell adhesion associated, oncogene regulated [Source:HGNC Symbol;Acc:17173]
ENSG00000246100	LINC00900	0.136203	0.000230379	long intergenic non-protein coding RNA 900 [Source:HGNC Symbol;Acc:27444]
ENSG00000165953	SERPINA12	0.0153509	0.000129875	serpin peptidase inhibitor, clade A (alpha-1 antiproteinase, antitrypsin), member 12 [Source:HGNC Symbol;Acc:18359]
ENSG00000141750	STAC2	0.104146	9.55191e-07	SH3 and cysteine rich domain 2 [Source:HGNC Symbol;Acc:23990]
ENSG00000089250	NOS1	0.082934	1.36463e-07	nitric oxide synthase 1 (neuronal) [Source:HGNC Symbol;Acc:7872]
ENSG00000188959	C9orf152	0.0591216	0.000418132	chromosome 9 open reading frame 152 [Source:HGNC Symbol;Acc:31455]
ENSG00000166869	CHP2	0.145277	4.60017e-05	calcineurin-like EF-hand protein 2 [Source:HGNC Symbol;Acc:24927]
ENSG00000130595	TNNT3	0.0905172	6.68006e-06	troponin T type 3 (skeletal, fast) [Source:HGNC Symbol;Acc:11950]
ENSG00000159556	ISL2	0.127703	0.000238785	ISL LIM homeobox 2 [Source:HGNC Symbol;Acc:18524]
ENSG00000263698	RP11-408H20.3	0.035	1.08884e-09
