# Supplementary material for: Transcriptome sequencing of gingival biopsies from chronic periodontitis patients reveals novel gene expression and splicing patterns
Source: Hum Genomics. 2016 Aug 17;10:28. doi: 10.1186/s40246-016-0084-0 (PMC4988046; doi:10.1186/s40246-016-0084-0)
Supplement: Additional file 6: Table S5. — The GO term analysis of genes of up- and down-regulated genes in periodontitis. This excel file contains the list of the differentially expressed genes, categorized according to the GO terms. (XLSX 21 kb) [file 40246_2016_84_MOESM6_ESM.xlsx]

## Sheet: Up-regulated
GO ID	P-value	category	GO term	Ensembl ID	gene symbol
GO:0008083	<0.0001	MF	growth factor activity	ENSG00000122641,ENSG00000130513,ENSG00000109321,ENSG00000136244,ENSG00000113070,ENSG00000140961,ENSG00000108342,ENSG00000119699,ENSG00000099985,ENSG00000163739,	INHBA,GDF15,AREG,IL6,HBEGF,OSGIN1,CSF3,TGFB3,OSM,CXCL1,
GO:0009897	<0.0001	CC	external side of plasma membrane	ENSG00000090339,ENSG00000105369,ENSG00000136244,ENSG00000117322,ENSG00000188404,ENSG00000091129,ENSG00000168685,ENSG00000177455,ENSG00000156738,	ICAM1,CD79A,IL6,CR2,SELL,NRCAM,IL7R,CD19,MS4A1,
GO:0004872	<0.0001	MF	receptor activity	ENSG00000090339,ENSG00000243509,ENSG00000011422,ENSG00000259753,ENSG00000119535,ENSG00000137868,ENSG00000117322,ENSG00000124731,ENSG00000259207,ENSG00000048462,ENSG00000171051,	ICAM1,TNFRSF6B,PLAUR,ITGB3,CSF3R,STRA6,CR2,TREM1,ITGB3,TNFRSF17,FPR1,
GO:0006954	<0.0001	BP	inflammatory response	ENSG00000118503,ENSG00000169429,ENSG00000065675,ENSG00000115009,ENSG00000115008,ENSG00000171049,ENSG00000125730,ENSG00000130775,ENSG00000007908,ENSG00000136244,ENSG00000163435,ENSG00000073756,ENSG00000143369,ENSG00000006074,ENSG00000124875,ENSG00000163734,ENSG00000125538,ENSG00000081041,ENSG00000173391,ENSG00000112299,ENSG00000117215,ENSG00000050730,ENSG00000163739,ENSG00000103313,	TNFAIP3,IL8,PRKCQ,CCL20,IL1A,FPR2,C3,THEMIS2,SELE,IL6,ELF3,PTGS2,ECM1,CCL18,CXCL6,CXCL3,IL1B,CXCL2,OLR1,VNN1,PLA2G2D,TNIP3,CXCL1,MEFV,
GO:0045087	<0.0001	BP	innate immune response	ENSG00000205403,ENSG00000211893,ENSG00000211592,ENSG00000254087,ENSG00000118503,ENSG00000211896,ENSG00000065675,ENSG00000173432,ENSG00000254709,ENSG00000128383,ENSG00000125730,ENSG00000211599,ENSG00000117322,ENSG00000113070,ENSG00000124731,ENSG00000211598,ENSG00000241351,ENSG00000211892,ENSG00000112299,ENSG00000129988,ENSG00000023445,ENSG00000239951,ENSG00000000971,ENSG00000203710,ENSG00000177455…	CFI,IGHG2,IGKC,LYN,TNFAIP3,IGHG1,PRKCQ,SAA1,IGLL5,APOBEC3A,C3,IGKV5-2,CR2,HBEGF,TREM1,IGKV4-1,IGKV3-11,IGHG4,VNN1,LBP,BIRC3,IGKV3-20,CFH,CR1,CD19,MEFV,
GO:0005125	<0.0001	MF	cytokine activity	ENSG00000122641,ENSG00000130513,ENSG00000109321,ENSG00000115009,ENSG00000115008,ENSG00000162892,ENSG00000142224,ENSG00000136244,ENSG00000125538,ENSG00000108342,ENSG00000099985,	INHBA,GDF15,AREG,CCL20,IL1A,IL24,IL19,IL6,IL1B,CSF3,OSM,
GO:0050900	<0.0001	BP	leukocyte migration	ENSG00000254087,ENSG00000090339,ENSG00000151012,ENSG00000204936,ENSG00000007908,ENSG00000141526,ENSG00000124731,ENSG00000188404,ENSG00000125538,ENSG00000259207,ENSG00000173391,ENSG00000196611,	LYN,ICAM1,SLC7A11,CD177,SELE,SLC16A3,TREM1,SELL,IL1B,ITGB3,OLR1,MMP1,
GO:0071222	<0.0001	BP	cellular response to lipopolysaccharide	ENSG00000090339,ENSG00000118503,ENSG00000169429,ENSG00000162892,ENSG00000108342,ENSG00000129988,ENSG00000050730,	ICAM1,TNFAIP3,IL8,IL24,CSF3,LBP,TNIP3,
GO:0005515	<0.0001	MF	protein binding	ENSG00000205403,ENSG00000122641,ENSG00000176945,ENSG00000211958,ENSG00000211950,ENSG00000211893,ENSG00000211979,ENSG00000143382,ENSG00000211592,ENSG00000211976,ENSG00000130508,ENSG00000211934,ENSG00000211972,ENSG00000254087,ENSG00000172602,ENSG00000211640,ENSG00000090339,ENSG00000151012,ENSG00000099860,ENSG00000211937,ENSG00000239975,ENSG00000211668,ENSG00000240864,ENSG00000211945,ENSG00000211949…	CFI,INHBA,MUC20,IGHV3-38,IGHV1-24,IGHG2,IGHV7-81,ADAMTSL4,IGKC,IGHV3-73,PXDN,IGHV1-2,IGHV3-66,LYN,RND1,IGLV6-57,ICAM1,SLC7A11,GADD45B,IGHV2-5,IGKV1D-33,IGLV2-11,IGKV1-16,IGHV1-18,IGHV3-23,IGKV1-9,IGKV1-8,IGKV1D-17,TNFAIP3,IGKV2D-28,IGKV1-12,SOD2,IGHV3-30,SERPINB9,S100A6,IGLV1-36,IGHG1,IL8,IGKV3D-7,TNFRSF6B,G0S2,LRG1,PLAUR,IGLC1,IGHV3-13,IGHV3-64,IGLV7-46,IGKV1-5,IGKV1D-13,IGLV1-44,IGKV3-15,PRKCQ,…
GO:0030061	<0.0001	CC	mitochondrial crista	ENSG00000254087,ENSG00000160471,	LYN,COX6B2,
GO:0010575	<0.0001	BP	positive regulation vascular endothelial growth factor production	ENSG00000115008,ENSG00000125730,ENSG00000073756,ENSG00000125538,	IL1A,C3,PTGS2,IL1B,
GO:0038096	<0.0001	BP	Fc-gamma receptor signaling pathway involved in phagocytosis	ENSG00000211893,ENSG00000211592,ENSG00000254087,ENSG00000211896,ENSG00000254709,ENSG00000211599,ENSG00000211598,ENSG00000241351,ENSG00000211892,ENSG00000239951,	IGHG2,IGKC,LYN,IGHG1,IGLL5,IGKV5-2,IGKV4-1,IGKV3-11,IGHG4,IGKV3-20,
GO:0000188	<0.0001	BP	inactivation of MAPK activity	ENSG00000143507,ENSG00000117152,ENSG00000122188,ENSG00000138166,	DUSP10,RGS4,LAX1,DUSP5,
GO:0005576	<0.0001	CC	extracellular region	ENSG00000205403,ENSG00000122641,ENSG00000176945,ENSG00000137673,ENSG00000211893,ENSG00000211592,ENSG00000174792,ENSG00000134339,ENSG00000005001,ENSG00000211896,ENSG00000169429,ENSG00000171236,ENSG00000011422,ENSG00000149968,ENSG00000134028,ENSG00000130513,ENSG00000173432,ENSG00000119535,ENSG00000254709,ENSG00000259261,ENSG00000115009,ENSG00000115008,ENSG00000162892,ENSG00000125730,ENSG00000211895…	CFI,INHBA,MUC20,MMP7,IGHG2,IGKC,C4orf26,SAA2,PRSS22,IGHG1,IL8,LRG1,PLAUR,MMP3,ADAMDEC1,GDF15,SAA1,CSF3R,IGLL5,IGHV4OR15-8,CCL20,IL1A,IL24,C3,IGHA1,XDH,IL19,IGKV5-2,IL6,ECM1,CCL18,TMPRSS2,CXCL6,CXCL3,FCRLA,HBEGF,MMP13,TREM1,IL1B,CXCL2,IGKV4-1,LAMC2,ODAM,IGKV3-11,SRGN,CEACAM1,IGHG4,CSF3,CXCL13,CLCA4,MZB1,OLR1,MMP1,SAA4,LBP,ADAM28,MUC1,IGKV3-20,TGFB3,LAMA3,CFH,LTF,PLA2G2D,ST3GAL1,IL7R,FCGR3B,CXCL5,O…
GO:0008009	<0.0001	MF	chemokine activity	ENSG00000169429,ENSG00000115009,ENSG00000006074,ENSG00000124875,ENSG00000163734,ENSG00000081041,ENSG00000156234,ENSG00000163735,ENSG00000163739,	IL8,CCL20,CCL18,CXCL6,CXCL3,CXCL2,CXCL13,CXCL5,CXCL1,
GO:0005887	<0.0001	CC	integral to plasma membrane	ENSG00000090339,ENSG00000170961,ENSG00000148680,ENSG00000011422,ENSG00000119535,ENSG00000173535,ENSG00000184012,ENSG00000141526,ENSG00000113070,ENSG00000188404,ENSG00000091129,ENSG00000079385,ENSG00000259207,ENSG00000016602,ENSG00000173391,ENSG00000145113,ENSG00000104723,ENSG00000185499,ENSG00000196549,ENSG00000110852,ENSG00000179913,ENSG00000070729,ENSG00000183098,ENSG00000072657,ENSG00000203710…	ICAM1,HAS2,HTR7,PLAUR,CSF3R,TNFRSF10C,TMPRSS2,SLC16A3,HBEGF,SELL,NRCAM,CEACAM1,ITGB3,CLCA4,OLR1,MUC4,TUSC3,MUC1,MME,CLEC2B,B3GNT3,CNGB1,GPC6,TRHDE,CR1,CD19,SLC5A1,
GO:0005578	<0.0001	CC	proteinaceous extracellular matrix	ENSG00000137673,ENSG00000130508,ENSG00000149968,ENSG00000120756,ENSG00000143369,ENSG00000129270,ENSG00000137745,ENSG00000058085,ENSG00000173157,ENSG00000196611,ENSG00000145113,ENSG00000183098,	MMP7,PXDN,MMP3,PLS1,ECM1,MMP28,MMP13,LAMC2,ADAMTS20,MMP1,MUC4,GPC6,
GO:0006953	<0.0001	BP	acute-phase response	ENSG00000134339,ENSG00000173432,ENSG00000136244,ENSG00000148965,ENSG00000129988,	SAA2,SAA1,IL6,SAA4,LBP,
GO:0006955	<0.0001	BP	immune response	ENSG00000211893,ENSG00000211592,ENSG00000130508,ENSG00000170542,ENSG00000211896,ENSG00000169429,ENSG00000134028,ENSG00000254709,ENSG00000115009,ENSG00000115008,ENSG00000125730,ENSG00000211895,ENSG00000142224,ENSG00000211599,ENSG00000136244,ENSG00000117322,ENSG00000006074,ENSG00000124875,ENSG00000163734,ENSG00000125538,ENSG00000081041,ENSG00000211598,ENSG00000122188,ENSG00000241351,ENSG00000211892…	IGHG2,IGKC,PXDN,SERPINB9,IGHG1,IL8,ADAMDEC1,IGLL5,CCL20,IL1A,C3,IGHA1,IL19,IGKV5-2,IL6,CR2,CCL18,CXCL6,CXCL3,IL1B,CXCL2,IGKV4-1,LAX1,IGKV3-11,IGHG4,CSF3,CXCL13,IGKV3-20,IL7R,FCGR3B,CXCL5,OSM,CXCL1,TINAGL1,
GO:0050873	<0.0001	BP	brown fat cell differentiation	ENSG00000171236,ENSG00000170323,ENSG00000073756,ENSG00000116741,ENSG00000145287,	LRG1,FABP4,PTGS2,RGS2,PLAC8,
GO:0031622	<0.0001	BP	positive regulation of fever generation	ENSG00000073756,ENSG00000125538,	PTGS2,IL1B,
GO:0005615	<0.0001	CC	extracellular space	ENSG00000205403,ENSG00000137673,ENSG00000064886,ENSG00000130508,ENSG00000090339,ENSG00000170542,ENSG00000169429,ENSG00000243509,ENSG00000171236,ENSG00000149968,ENSG00000130513,ENSG00000109321,ENSG00000115009,ENSG00000115008,ENSG00000162892,ENSG00000125730,ENSG00000142224,ENSG00000007908,ENSG00000136244,ENSG00000143369,ENSG00000006074,ENSG00000124875,ENSG00000163734,ENSG00000116785,ENSG00000113070…	CFI,MMP7,CHI3L2,PXDN,ICAM1,SERPINB9,IL8,TNFRSF6B,LRG1,MMP3,GDF15,AREG,CCL20,IL1A,IL24,C3,IL19,SELE,IL6,ECM1,CCL18,CXCL6,CXCL3,CFHR3,HBEGF,MMP13,IL1B,CXCL2,LAMC2,SRGN,ADAMTS20,CSF3,CXCL13,LBP,TGFB3,CFH,FAM20C,GPC6,CXCL5,OSM,CXCL1,TINAGL1,PLAT,
GO:0030449	<0.0001	BP	regulation of complement activation	ENSG00000205403,ENSG00000125730,ENSG00000000971,ENSG00000203710,	CFI,C3,CFH,CR1,
GO:0004222	<0.0001	MF	metalloendopeptidase activity	ENSG00000137673,ENSG00000143382,ENSG00000149968,ENSG00000134028,ENSG00000129270,ENSG00000137745,ENSG00000173157,ENSG00000196611,ENSG00000042980,ENSG00000196549,	MMP7,ADAMTSL4,MMP3,ADAMDEC1,MMP28,MMP13,ADAMTS20,MMP1,ADAM28,MME,
GO:0090330	<0.0001	BP	regulation of platelet aggregation	ENSG00000254087,ENSG00000065675,	LYN,PRKCQ,
GO:0006958	<0.0001	BP	complement activation, classical pathway	ENSG00000205403,ENSG00000211893,ENSG00000211592,ENSG00000211896,ENSG00000254709,ENSG00000125730,ENSG00000211599,ENSG00000117322,ENSG00000211598,ENSG00000241351,ENSG00000211892,ENSG00000239951,ENSG00000203710,	CFI,IGHG2,IGKC,IGHG1,IGLL5,C3,IGKV5-2,CR2,IGKV4-1,IGKV3-11,IGHG4,IGKV3-20,CR1,
GO:0050776	<0.0001	BP	regulation of immune response	ENSG00000211592,ENSG00000090339,ENSG00000254709,ENSG00000125730,ENSG00000211599,ENSG00000188404,ENSG00000211598,ENSG00000241351,ENSG00000239951,ENSG00000177455,	IGKC,ICAM1,IGLL5,C3,IGKV5-2,SELL,IGKV4-1,IGKV3-11,IGKV3-20,CD19,
GO:0003823	<0.0001	MF	antigen binding	ENSG00000211893,ENSG00000211592,ENSG00000211896,ENSG00000254709,ENSG00000211895,ENSG00000211599,ENSG00000211598,ENSG00000241351,ENSG00000211892,ENSG00000239951,ENSG00000168685,	IGHG2,IGKC,IGHG1,IGLL5,IGHA1,IGKV5-2,IGKV4-1,IGKV3-11,IGHG4,IGKV3-20,IL7R,
GO:0005610	<0.0001	CC	laminin-5 complex	ENSG00000058085,ENSG00000053747,	LAMC2,LAMA3,
GO:0016266	<0.0001	BP	O-glycan processing	ENSG00000176945,ENSG00000136542,ENSG00000145113,ENSG00000185499,ENSG00000179913,ENSG00000008513,	MUC20,GALNT5,MUC4,MUC1,B3GNT3,ST3GAL1,
GO:0030198	<0.0001	BP	extracellular matrix organization	ENSG00000137673,ENSG00000143382,ENSG00000130508,ENSG00000149968,ENSG00000163435,ENSG00000137745,ENSG00000058085,ENSG00000173157,ENSG00000259207,ENSG00000196611,ENSG00000119699,ENSG00000053747,	MMP7,ADAMTSL4,PXDN,MMP3,ELF3,MMP13,LAMC2,ADAMTS20,ITGB3,MMP1,TGFB3,LAMA3,
GO:0038095	<0.0001	BP	Fc-epsilon receptor signaling pathway	ENSG00000211592,ENSG00000254087,ENSG00000065675,ENSG00000254709,ENSG00000211599,ENSG00000113070,ENSG00000211598,ENSG00000241351,ENSG00000239951,ENSG00000177455,	IGKC,LYN,PRKCQ,IGLL5,IGKV5-2,HBEGF,IGKV4-1,IGKV3-11,IGKV3-20,CD19,
GO:0006956	<0.0001	BP	complement activation	ENSG00000211893,ENSG00000211592,ENSG00000211896,ENSG00000254709,ENSG00000125730,ENSG00000211599,ENSG00000211598,ENSG00000241351,ENSG00000211892,ENSG00000239951,ENSG00000000971,	IGHG2,IGKC,IGHG1,IGLL5,C3,IGKV5-2,IGKV4-1,IGKV3-11,IGHG4,IGKV3-20,CFH,
GO:0045429	<0.0001	BP	positive regulation of nitric oxide biosynthetic process	ENSG00000090339,ENSG00000112096,ENSG00000136244,ENSG00000073756,ENSG00000125538,	ICAM1,SOD2,IL6,PTGS2,IL1B,
GO:0008237	<0.0001	MF	metallopeptidase activity	ENSG00000137673,ENSG00000149968,ENSG00000129270,ENSG00000137745,ENSG00000196611,ENSG00000042980,ENSG00000072657,	MMP7,MMP3,MMP28,MMP13,MMP1,ADAM28,TRHDE,
GO:0006508	<0.0001	BP	proteolysis	ENSG00000205403,ENSG00000137673,ENSG00000118503,ENSG00000005001,ENSG00000149968,ENSG00000134028,ENSG00000100453,ENSG00000184012,ENSG00000129270,ENSG00000137745,ENSG00000173157,ENSG00000173391,ENSG00000196611,ENSG00000042980,ENSG00000196549,ENSG00000012223,ENSG00000137648,ENSG00000072657,ENSG00000142910,ENSG00000104368,	CFI,MMP7,TNFAIP3,PRSS22,MMP3,ADAMDEC1,GZMB,TMPRSS2,MMP28,MMP13,ADAMTS20,OLR1,MMP1,ADAM28,MME,LTF,TMPRSS4,TRHDE,TINAGL1,PLAT,
GO:0050473	<0.0001	MF	arachidonate 15-lipoxygenase activity	ENSG00000179593,ENSG00000073756,	ALOX15B,PTGS2,
GO:0034136	0.0001	BP	negative regulation of toll-like receptor 2 signaling pathway	ENSG00000254087,ENSG00000118503,	LYN,TNFAIP3,
GO:0060279	0.0001	BP	positive regulation of ovulation	ENSG00000122641,ENSG00000104368,	INHBA,PLAT,
GO:0031012	0.0001	CC	extracellular matrix	ENSG00000137673,ENSG00000143382,ENSG00000130508,ENSG00000149968,ENSG00000143369,ENSG00000137745,ENSG00000173157,ENSG00000196611,ENSG00000119699,ENSG00000142910,	MMP7,ADAMTSL4,PXDN,MMP3,ECM1,MMP13,ADAMTS20,MMP1,TGFB3,TINAGL1,
GO:0045086	0.0001	BP	positive regulation of interleukin-2 biosynthetic process	ENSG00000065675,ENSG00000115008,ENSG00000137265,ENSG00000125538,	PRKCQ,IL1A,IRF4,IL1B,
GO:2001199	0.0002	BP	negative regulation of dendritic cell differentiation	ENSG00000002933,ENSG00000106565,	TMEM176A,TMEM176B,
GO:0042113	0.0002	BP	B cell activation	ENSG00000105369,ENSG00000117322,ENSG00000122188,ENSG00000156738,	CD79A,CR2,LAX1,MS4A1,
GO:0045744	0.0002	BP	negative regulation of G-protein coupled receptor protein signaling pathway	ENSG00000169429,ENSG00000117152,ENSG00000116741,	IL8,RGS4,RGS2,
GO:0001660	0.0002	BP	fever generation	ENSG00000115008,ENSG00000125538,	IL1A,IL1B,
GO:0002237	0.0002	BP	response to molecule of bacterial origin	ENSG00000118503,ENSG00000169429,ENSG00000081041,	TNFAIP3,IL8,CXCL2,
GO:0008285	0.0002	BP	negative regulation of cell proliferation	ENSG00000122641,ENSG00000254087,ENSG00000112096,ENSG00000169429,ENSG00000179593,ENSG00000115008,ENSG00000162892,ENSG00000136244,ENSG00000073756,ENSG00000125538,ENSG00000119699,ENSG00000099985,ENSG00000163739,	INHBA,LYN,SOD2,IL8,ALOX15B,IL1A,IL24,IL6,PTGS2,IL1B,TGFB3,OSM,CXCL1,
GO:0050731	0.0002	BP	positive regulation of peptidyl-tyrosine phosphorylation	ENSG00000254087,ENSG00000090339,ENSG00000136244,ENSG00000259207,ENSG00000108342,ENSG00000099985,	LYN,ICAM1,IL6,ITGB3,CSF3,OSM,
GO:0031214	0.0003	BP	biomineral tissue development	ENSG00000143369,ENSG00000109205,ENSG00000122862,	ECM1,ODAM,SRGN,
GO:0002020	0.0004	MF	protease binding	ENSG00000143382,ENSG00000118503,ENSG00000170542,ENSG00000143369,ENSG00000188404,	ADAMTSL4,TNFAIP3,SERPINB9,ECM1,SELL,
GO:0006024	0.0004	BP	glycosaminoglycan biosynthetic process	ENSG00000136542,ENSG00000002587,ENSG00000171004,ENSG00000183098,	GALNT5,HS3ST1,HS6ST2,GPC6,
GO:0008201	0.0004	MF	heparin binding	ENSG00000124875,ENSG00000113070,ENSG00000188404,ENSG00000058085,ENSG00000156234,ENSG00000000971,ENSG00000012223,	CXCL6,HBEGF,SELL,LAMC2,CXCL13,CFH,LTF,
GO:0043687	0.0005	BP	post-translational protein modification	ENSG00000176945,ENSG00000136542,ENSG00000011422,ENSG00000145113,ENSG00000104723,ENSG00000185499,ENSG00000179913,ENSG00000008513,	MUC20,GALNT5,PLAUR,MUC4,TUSC3,MUC1,B3GNT3,ST3GAL1,
GO:0010042	0.0007	BP	response to manganese ion	ENSG00000112096,ENSG00000073756,	SOD2,PTGS2,
GO:0032496	0.0007	BP	response to lipopolysaccharide	ENSG00000090339,ENSG00000143507,ENSG00000112096,ENSG00000007908,ENSG00000136244,ENSG00000073756,ENSG00000125538,ENSG00000129988,	ICAM1,DUSP10,SOD2,SELE,IL6,PTGS2,IL1B,LBP,
GO:0014909	0.0007	BP	smooth muscle cell migration	ENSG00000259207,ENSG00000104368,	ITGB3,PLAT,

## Sheet: Down-regulated
GO ID	P-value	category	GO term	Ensembl ID	gene symbol
GO:0031424	<0.0001	BP	keratinization	ENSG00000187173,ENSG00000196734,ENSG00000240386,ENSG00000197915,ENSG00000203782,ENSG00000244057,ENSG00000187223,ENSG00000159455,ENSG00000172867,ENSG00000235942,ENSG00000186844,ENSG00000197084,ENSG00000187180,	LCE2A,LCE1B,LCE1F,HRNR,LOR,LCE3C,LCE2D,LCE2B,KRT2,LCE6A,LCE1A,LCE1C,LCE2C,
GO:0005882	<0.0001	CC	intermediate filament	ENSG00000186395,ENSG00000167768,ENSG00000172867,ENSG00000185069,ENSG00000171446,	KRT10,KRT1,KRT2,KRT76,KRT27,
GO:0005198	<0.0001	MF	structural molecule activity	ENSG00000186395,ENSG00000143520,ENSG00000167768,ENSG00000203782,ENSG00000172867,ENSG00000185069,ENSG00000171446,	KRT10,FLG2,KRT1,LOR,KRT2,KRT76,KRT27,
GO:0030157	<0.0001	BP	pancreatic juice secretion	ENSG00000113389,ENSG00000161798,	NPR3,AQP5,
GO:0052689	<0.0001	MF	carboxylic ester hydrolase activity	ENSG00000197953,ENSG00000114771,	AADACL2,AADAC,
GO:0005509	0.0001	MF	calcium ion binding	ENSG00000187957,ENSG00000134765,ENSG00000166869,ENSG00000105664,ENSG00000197915,ENSG00000143520,ENSG00000150893,ENSG00000167968,	DNER,DSC1,CHP2,COMP,HRNR,FLG2,FREM2,DNASE1L2,
GO:0045095	0.0002	CC	keratin filament	ENSG00000186395,ENSG00000167768,ENSG00000172867,ENSG00000185069,	KRT10,KRT1,KRT2,KRT76,
GO:0007520	0.0003	BP	myoblast fusion	ENSG00000089250,ENSG00000064309,	NOS1,CDON,
GO:0051149	0.0004	BP	positive regulation of muscle cell differentiation	ENSG00000144857,ENSG00000064309,	BOC,CDON,
GO:0042692	0.0006	BP	muscle cell differentiation	ENSG00000144857,ENSG00000064309,	BOC,CDON,
GO:0045765	0.0014	BP	regulation of angiogenesis	ENSG00000167768,ENSG00000104332,	KRT1,SFRP1,
GO:0009952	0.0015	BP	anterior/posterior pattern specification	ENSG00000131668,ENSG00000104332,ENSG00000064309,	BARX1,SFRP1,CDON,
