# Supplementary material for: Transcriptome sequencing of gingival biopsies from chronic periodontitis patients reveals novel gene expression and splicing patterns
Source: Hum Genomics. 2016 Aug 17;10:28. doi: 10.1186/s40246-016-0084-0 (PMC4988046; doi:10.1186/s40246-016-0084-0)
Supplement: Additional file 7: Table S6. — The KEGG pathway analysis of genes of up- and down-regulated genes in periodontitis. This excel file contains the list of the differentially expressed genes, categorized according to the KEGG pathway enrichment analysis. (XLSX 11 kb) [file 40246_2016_84_MOESM7_ESM.xlsx]

## Sheet: Up-regulated
KEGG ID	P-value	Description	Ensembl ID	Gene symbol
hsa04621	<0.0001	NOD-like receptor signaling pathway - Homo sapiens (human)	ENSG00000118503,ENSG00000169429,ENSG00000136244,ENSG00000125538,ENSG00000081041,ENSG00000023445,ENSG00000163739,ENSG00000103313,	TNFAIP3,IL8,IL6,IL1B,CXCL2,BIRC3,CXCL1,MEFV,
hsa04060	<0.0001	Cytokine-cytokine receptor interaction - Homo sapiens (human)	ENSG00000122641,ENSG00000169429,ENSG00000243509,ENSG00000119535,ENSG00000173535,ENSG00000115009,ENSG00000115008,ENSG00000162892,ENSG00000142224,ENSG00000136244,ENSG00000006074,ENSG00000124875,ENSG00000163734,ENSG00000125538,ENSG00000081041,ENSG00000108342,ENSG00000156234,ENSG00000119699,ENSG00000048462,ENSG00000168685,ENSG00000163735,ENSG00000099985,ENSG00000163739,	INHBA,IL8,TNFRSF6B,CSF3R,TNFRSF10C,CCL20,IL1A,IL24,IL19,IL6,CCL18,CXCL6,CXCL3,IL1B,CXCL2,CSF3,CXCL13,TGFB3,TNFRSF17,IL7R,CXCL5,OSM,CXCL1,
hsa04062	<0.0001	Chemokine signaling pathway - Homo sapiens (human)	ENSG00000130508,ENSG00000254087,ENSG00000169429,ENSG00000115009,ENSG00000006074,ENSG00000124875,ENSG00000163734,ENSG00000081041,ENSG00000156234,ENSG00000163735,ENSG00000163739,	PXDN,LYN,IL8,CCL20,CCL18,CXCL6,CXCL3,CXCL2,CXCL13,CXCL5,CXCL1,
hsa04640	<0.0001	Hematopoietic cell lineage - Homo sapiens (human)	ENSG00000259753,ENSG00000119535,ENSG00000115008,ENSG00000136244,ENSG00000117322,ENSG00000125538,ENSG00000259207,ENSG00000108342,ENSG00000196549,ENSG00000168685,ENSG00000203710,ENSG00000177455,ENSG00000156738,	ITGB3,CSF3R,IL1A,IL6,CR2,IL1B,ITGB3,CSF3,MME,IL7R,CR1,CD19,MS4A1,
hsa05140	<0.0001	Leishmaniasis - Homo sapiens (human)	ENSG00000115008,ENSG00000125730,ENSG00000073756,ENSG00000125538,ENSG00000119699,ENSG00000162747,ENSG00000203710,	IL1A,C3,PTGS2,IL1B,TGFB3,FCGR3B,CR1,
hsa05144	<0.0001	Malaria - Homo sapiens (human)	ENSG00000090339,ENSG00000169429,ENSG00000007908,ENSG00000136244,ENSG00000125538,ENSG00000108342,ENSG00000119699,ENSG00000203710,	ICAM1,IL8,SELE,IL6,IL1B,CSF3,TGFB3,CR1,
hsa05150	<0.0001	Staphylococcus aureus infection - Homo sapiens (human)	ENSG00000205403,ENSG00000090339,ENSG00000171049,ENSG00000125730,ENSG00000000971,ENSG00000171051,ENSG00000162747,	CFI,ICAM1,FPR2,C3,CFH,FPR1,FCGR3B,
hsa05146	<0.0001	Amoebiasis - Homo sapiens (human)	ENSG00000170542,ENSG00000169429,ENSG00000136244,ENSG00000125538,ENSG00000058085,ENSG00000119699,ENSG00000053747,ENSG00000163739,ENSG00000142910,	SERPINB9,IL8,IL6,IL1B,LAMC2,TGFB3,LAMA3,CXCL1,TINAGL1,
hsa04610	0.0001	Complement and coagulation cascades - Homo sapiens (human)	ENSG00000205403,ENSG00000011422,ENSG00000125730,ENSG00000117322,ENSG00000000971,ENSG00000203710,ENSG00000104368,	CFI,PLAUR,C3,CR2,CFH,CR1,PLAT,
hsa04630	0.0001	Jak-STAT signaling pathway - Homo sapiens (human)	ENSG00000119535,ENSG00000162892,ENSG00000142224,ENSG00000136244,ENSG00000108342,ENSG00000184557,ENSG00000168685,ENSG00000099985,	CSF3R,IL24,IL19,IL6,CSF3,SOCS3,IL7R,OSM,
hsa05143	0.0002	African trypanosomiasis - Homo sapiens (human)	ENSG00000090339,ENSG00000007908,ENSG00000136244,ENSG00000125538,	ICAM1,SELE,IL6,IL1B,
hsa05200	0.0004	Pathways in cancer - Homo sapiens (human)	ENSG00000169429,ENSG00000119535,ENSG00000109321,ENSG00000136244,ENSG00000073756,ENSG00000058085,ENSG00000196611,ENSG00000023445,ENSG00000119699,ENSG00000053747,ENSG00000000971,	IL8,CSF3R,AREG,IL6,PTGS2,LAMC2,MMP1,BIRC3,TGFB3,LAMA3,CFH,
hsa05332	0.0005	Graft-versus-host disease - Homo sapiens (human)	ENSG00000100453,ENSG00000115008,ENSG00000136244,ENSG00000125538,	GZMB,IL1A,IL6,IL1B,
hsa04510	0.0023	Focal adhesion - Homo sapiens (human)	ENSG00000130508,ENSG00000259753,ENSG00000136244,ENSG00000058085,ENSG00000259207,ENSG00000023445,ENSG00000053747,	PXDN,ITGB3,IL6,LAMC2,ITGB3,BIRC3,LAMA3,
hsa04380	0.0026	Osteoclast differentiation - Homo sapiens (human)	ENSG00000259753,ENSG00000115008,ENSG00000125538,ENSG00000259207,ENSG00000184557,ENSG00000162747,	ITGB3,IL1A,IL1B,ITGB3,SOCS3,FCGR3B,
hsa05142	0.0044	Chagas disease (American trypanosomiasis) - Homo sapiens (human)	ENSG00000169429,ENSG00000125730,ENSG00000136244,ENSG00000125538,ENSG00000119699,	IL8,C3,IL6,IL1B,TGFB3,
hsa05120	0.0054	Epithelial cell signaling in Helicobacter pylori infection - Homo sapiens (human)	ENSG00000254087,ENSG00000169429,ENSG00000113070,ENSG00000163739,	LYN,IL8,HBEGF,CXCL1,
hsa00603	0.0058	Glycosphingolipid biosynthesis - globo series - Homo sapiens (human)	ENSG00000128274,ENSG00000008513,	A4GALT,ST3GAL1,
hsa05222	0.0061	Small cell lung cancer - Homo sapiens (human)	ENSG00000073756,ENSG00000058085,ENSG00000023445,ENSG00000053747,	PTGS2,LAMC2,BIRC3,LAMA3,
hsa05340	0.0067	Primary immunodeficiency - Homo sapiens (human)	ENSG00000105369,ENSG00000168685,ENSG00000177455,	CD79A,IL7R,CD19,
hsa04662	0.0068	B cell receptor signaling pathway - Homo sapiens (human)	ENSG00000254087,ENSG00000105369,ENSG00000117322,ENSG00000177455,	LYN,CD79A,CR2,CD19,

## Sheet: Down-regulated
KEGG ID	P-value	Description	Ensembl ID	Gene symbol
hsa05014	0.0033	Amyotrophic lateral sclerosis (ALS) - Homo sapiens (human)	ENSG00000166869,ENSG00000089250,	CHP2,NOS1,
hsa05010	0.0203	Alzheimer's disease - Homo sapiens (human)	ENSG00000166869,ENSG00000089250,ENSG00000186868,	CHP2,NOS1,MAPT,
hsa04970	0.0258	Salivary secretion - Homo sapiens (human)	ENSG00000089250,ENSG00000161798,	NOS1,AQP5,
