# Supplementary material for: Transcriptome sequencing of gingival biopsies from chronic periodontitis patients reveals novel gene expression and splicing patterns
Source: Hum Genomics. 2016 Aug 17;10:28. doi: 10.1186/s40246-016-0084-0 (PMC4988046; doi:10.1186/s40246-016-0084-0)
Supplement: Additional file 9: Table S7. — The full list of differential alternative splicing events in healthy and periodontitis tissues. This excel file contains the full list of exons which were included or excluded in periodontitis. (XLSX 32 kb) [file 40246_2016_84_MOESM9_ESM.xlsx]

## Sheet: A3SS
Gene ID	chr	strand	longExonStart	longExonEnd	shortES	shortEE	flankingES	flankingEE	inclusion count on	skipping count on	inclusion count on	skipping count on	FDR	inclusion level on	inclusion level on	inclusion level difference (-)
ENSG00000100650	chr14	1	70236228	70237257	70237184	70237257	70235899	70235968	2590	275	1711	390	0	0.296	0.164	0.132
ENSG00000138326	chr10	1	79799959	79799983	79799962	79799983	79796952	79797062	248	950	328	669	1.74476e-07	0.179	0.29	-0.111
ENSG00000197746	chr10	-1	73581633	73581770	73581633	73581764	73585594	73585650	57	83	82	373	0.000114021	0.407	0.18	0.227
ENSG00000139428	chr12	-1	109998845	109999134	109998845	109998909	109999225	109999322	5	74	30	53	0.00143309	0.014	0.109	-0.095
ENSG00000170271	chr5	-1	154214403	154214679	154214403	154214494	154217691	154217738	4	7	81	3	0.0019974	0.098	0.837	-0.739
ENSG00000100031	chr22	1	25023377	25023586	25023399	25023586	25019747	25019883	8	17	1	97	0.00286248	0.286	0.009	0.277
ENSG00000077232	chr2	1	183604272	183605115	183605026	183605115	183600976	183601113	32	25	17	61	0.0196316	0.114	0.027	0.087
ENSG00000077942	chr22	1	45931080	45931217	45931136	45931217	45929641	45929778	70	15	191	6	0.0229678	0.738	0.951	-0.213
ENSG00000206435	chr6_ssto_hap7	-1	2572323	2572598	2572323	2572581	2572845	2573114	18	12	27	0	0.0229732	0.573	1	-0.427
ENSG00000128915	chr15	-1	60760260	60760521	60760260	60760361	60768262	60768366	50	2	48	19	0.0811294	0.903	0.484	0.419

## Sheet: A5SS
Gene ID	chr	strand	longExonStart	longExonEnd	shortES	shortEE	flankingES	flankingEE	inclusion count on	skipping count on	inclusion count on	skipping count on	FDR	inclusion level on	inclusion level on	inclusion level difference (-)
ENSG00000168653	chr1	1	39491990	39492074	39491990	39492070	39494395	39494612	186	842	157	1418	7.22758e-06	0.173	0.095	0.078
ENSG00000051620	chr6	1	138727108	138727288	138727108	138727170	138734017	138734310	1325	17	1585	79	1.75239e-05	0.965	0.875	0.09
ENSG00000100744	chr14	1	96846025	96846125	96846025	96846092	96848584	96848842	85	32	77	107	7.22302e-05	0.651	0.335	0.316
ENSG00000167754	chr19	-1	51456003	51456344	51456206	51456344	51455841	51455924	93	72	179	62	0.0559247	0.272	0.455	-0.183

## Sheet: MXE
Gene ID	chr	strand	1stExonStart	1stExonEnd	2ndExonStart	2ndExonEnd	upstreamES	upstreamEE	downstreamES	downstreamEE	inclusion count on	skipping count on	inclusion count on	skipping count on	FDR	inclusion level on	inclusion level on	inclusion level difference (-)
ENSG00000130592	chr11	1	1901317	1901454	1902662	1902826	1874200	1874427	1904649	1904790	254	530	335	302	1.69451e-11	0.351	0.556	-0.205
ENSG00000237022	chr6_mann_hap4	-1	2584163	2584195	2584606	2584754	2584008	2584055	2584876	2585151	118	1	13	13	9.42764e-08	0.946	0.129	0.817
ENSG00000134333	chr11	1	18424387	18424560	18425285	18425358	18420978	18421095	18426996	18427119	1516	1964	1577	2653	1.46782e-05	0.296	0.245	0.051
ENSG00000143774	chr1	1	228334543	228334639	228335107	228335245	228333727	228333768	228335316	228335400	615	1977	698	1574	2.48704e-05	0.295	0.374	-0.079
ENSG00000053747	chr18	1	21451395	21451625	21456258	21456371	21447798	21447881	21461900	21462009	30	80	35	440	3.46811e-05	0.184	0.046	0.138
ENSG00000197798	chr11	1	126120401	126120628	126124200	126124328	126110687	126110939	126126462	126126747	91	29	83	86	0.00162069	0.678	0.393	0.285
ENSG00000143774	chr1	1	228334543	228334639	228335107	228335245	228333727	228333768	228335322	228335400	615	582	699	450	0.00162069	0.59	0.679	-0.089
ENSG00000187630	chr14	1	24464241	24464342	24470593	24470726	24459391	24459568	24473546	24473601	109	45	191	23	0.00298528	0.749	0.911	-0.162
ENSG00000133710	chr5	1	147504328	147504400	147505087	147505176	147499858	147499954	147505286	147505413	1100	687	1069	487	0.00500248	0.668	0.734	-0.066
ENSG00000159352	chr1	1	151237642	151237710	151237870	151238085	151237308	151237394	151238480	151238588	249	756	381	783	0.0126784	0.44	0.538	-0.098
ENSG00000074603	chr15	-1	65746601	65746753	65748563	65748709	65744298	65744440	65756099	65756244	21	45	51	28	0.0206845	0.324	0.652	-0.328
ENSG00000148341	chr9	-1	131772949	131772972	131776690	131776782	131772399	131772488	131777050	131777183	214	120	240	67	0.0206845	0.246	0.397	-0.151
ENSG00000063601	chrX	1	149919202	149919315	149924161	149924337	149912833	149912925	149931038	149933397	106	104	91	183	0.0283325	0.577	0.4	0.177
ENSG00000163218	chr1	-1	153315566	153315684	153317645	153317858	153314103	153314255	153318578	153318667	92	64	156	45	0.0288785	0.488	0.697	-0.209
ENSG00000105953	chr7	1	44687043	44687133	44687256	44687358	44684926	44685117	44706335	44706450	108	209	83	306	0.0288785	0.35	0.22	0.13
ENSG00000113648	chr5	-1	134686513	134686603	134688636	134688735	134681658	134681747	134696187	134696297	959	154	1059	258	0.0288785	0.859	0.8	0.059
ENSG00000136754	chr10	-1	27044584	27044670	27047991	27048167	27040527	27040712	27054147	27054247	302	239	506	261	0.0358246	0.448	0.555	-0.107
ENSG00000100605	chr14	-1	93542940	93542964	93581414	93581650	93483021	93483146	93582117	93582263	61	8	37	24	0.0390116	0.47	0.152	0.318
ENSG00000112715	chr6	1	43746197	43746273	43749748	43749824	43745206	43745402	43752278	43752299	81	70	183	72	0.0390116	0.536	0.718	-0.182
ENSG00000171466	chr19	-1	9768685	9768811	9770055	9770143	9759363	9764557	9771396	9771550	10	18	27	6	0.0392264	0.403	0.845	-0.442
ENSG00000102871	chr16	-1	67189280	67189557	67190413	67190571	67188999	67189197	67193741	67193789	137	312	212	295	0.0426482	0.418	0.54	-0.122
ENSG00000189091	chr16	1	70573007	70573110	70575572	70575737	70572226	70572363	70578341	70578436	100	215	127	149	0.051643	0.386	0.535	-0.149
ENSG00000158483	chr11	1	71502782	71502865	71504426	71504527	71500829	71500891	71507063	71507212	10	0	1	6	0.051643	1	0.162	0.838
ENSG00000105404	chr19	-1	42461170	42461271	42462438	42462535	42460838	42461086	42462888	42463100	301	258	495	285	0.0539522	0.541	0.637	-0.096
ENSG00000113648	chr5	-1	134686513	134686603	134696187	134696297	134681658	134681747	134705096	134705293	361	74	365	131	0.0649486	0.817	0.719	0.098
ENSG00000026508	chr11	1	35222629	35222742	35229652	35229753	35211382	35211612	35236399	35236461	171	40	130	67	0.0669895	0.798	0.642	0.156
ENSG00000127952	chr7	-1	75657960	75658021	75659739	75659842	75651169	75651310	75676980	75677321	2	41	31	81	0.0719673	0.03	0.193	-0.163
ENSG00000117335	chr1	1	207941124	207941168	207943666	207943707	207940358	207940540	207956637	207956675	63	29	247	43	0.0765179	0.667	0.841	-0.174
ENSG00000170271	chr5	-1	154210361	154210482	154214403	154214494	154202947	154203152	154217691	154217738	7	5	3	34	0.0771071	0.625	0.095	0.53
ENSG00000126088	chr1	1	45479581	45479742	45480111	45480248	45479266	45479463	45480408	45480508	198	162	341	174	0.0897066	0.523	0.638	-0.115
ENSG00000133110	chr13	-1	38145506	38145595	38148709	38148789	38144717	38144806	38151890	38151935	34	337	4	180	0.0927971	0.107	0.026	0.081
ENSG00000133059	chr1	-1	205117333	205117467	205119808	205119922	205111633	205116873	205126401	205126514	40	12	22	27	0.095833	0.787	0.474	0.313
ENSG00000078304	chr14	1	102375926	102376027	102378738	102378810	102372739	102372866	102391478	102393856	244	53	255	24	0.0973196	0.777	0.89	-0.113
ENSG00000136155	chr13	1	78178491	78178550	78182191	78182250	78177211	78177270	78183193	78183252	117	301	148	609	0.0983767	0.28	0.196	0.084

## Sheet: RI
Gene ID	chr	strand	riExonStart	riExonEnd	upstreamES	upstreamEE	downstreamES	downstreamEE	inclusion count on	skipping count on	inclusion count on	skipping count on	FDR	inclusion level on	inclusion level on	inclusion level difference (-)
ENSG00000100650	chr14	1	70235899	70237257	70235899	70235968	70237184	70237257	3266	275	2131	390	0	0.296	0.162	0.134
ENSG00000169045	chr5	-1	179043127	179044111	179043127	179043219	179043870	179044111	442	494	187	460	7.95229e-11	0.096	0.046	0.05
ENSG00000089053	chr12	-1	121783642	121784808	121783642	121783834	121784699	121784808	218	126	128	186	1.57521e-06	0.137	0.059	0.078
ENSG00000115875	chr2	-1	38975721	38976847	38975721	38975795	38976671	38976847	968	257	654	295	1.48731e-05	0.216	0.14	0.076
ENSG00000114021	chr3	1	100064429	100065099	100064429	100064522	100065025	100065099	326	128	191	162	3.35575e-05	0.238	0.126	0.112
ENSG00000113240	chr5	-1	178044345	178045779	178044345	178044435	178045557	178045779	188	15	129	46	7.31204e-05	0.469	0.165	0.304
ENSG00000169045	chr5	-1	179047893	179048398	179047893	179048036	179048243	179048398	241	351	120	340	8.35865e-05	0.175	0.098	0.077
ENSG00000144021	chr2	1	96934195	96935093	96934195	96934396	96935006	96935093	118	78	71	126	0.000173934	0.153	0.063	0.09
ENSG00000160796	chr3	1	47048731	47049187	47048731	47048840	47049015	47049187	83	152	36	180	0.000572494	0.16	0.065	0.095
ENSG00000145191	chr3	1	183860840	183862012	183860840	183861353	183861887	183862012	102	105	46	126	0.000627182	0.121	0.049	0.072
ENSG00000169228	chr5	-1	176729129	176729497	176729129	176729179	176729398	176729497	178	72	127	117	0.00105128	0.305	0.161	0.144
ENSG00000102317	chrX	1	48433949	48434807	48433949	48434471	48434702	48434807	98	14	53	34	0.00127685	0.666	0.307	0.359
ENSG00000100359	chr22	1	40804937	40805376	40804937	40805022	40805254	40805376	113	66	55	86	0.0014523	0.314	0.146	0.168
ENSG00000012822	chr12	-1	54107485	54108025	54107485	54107684	54107917	54108025	105	174	39	159	0.00158758	0.146	0.065	0.081
ENSG00000164896	chr7	-1	150774397	150774867	150774397	150774488	150774708	150774867	69	110	48	189	0.00314164	0.155	0.069	0.086
ENSG00000166986	chr12	1	57905791	57906136	57905791	57905886	57906019	57906136	26	97	8	147	0.00346895	0.102	0.022	0.08
ENSG00000186204	chr19	1	15806971	15807322	15806971	15807035	15807240	15807322	111	25	60	44	0.0036567	0.472	0.216	0.256
ENSG00000065357	chr12	1	56333199	56333954	56333199	56333313	56333866	56333954	129	125	76	156	0.00370667	0.12	0.061	0.059
ENSG00000163703	chr3	1	9984761	9985199	9984761	9984856	9985065	9985199	17	32	4	64	0.00396971	0.14	0.019	0.121
ENSG00000164855	chr7	-1	1588155	1589581	1588155	1588324	1589490	1589581	179	54	125	85	0.00542273	0.186	0.092	0.094
ENSG00000155463	chr14	1	23239402	23239834	23239402	23239487	23239670	23239834	61	165	34	229	0.00542273	0.106	0.045	0.061
ENSG00000121310	chr1	-1	53370706	53372283	53370706	53370762	53372191	53372283	297	22	250	51	0.00551679	0.316	0.143	0.173
ENSG00000168237	chr3	1	52324976	52325938	52324976	52325127	52325763	52325938	19	0	20	17	0.00592649	1	0.125	0.875
ENSG00000149499	chr11	-1	62370231	62370719	62370231	62370361	62370621	62370719	243	47	137	62	0.00612834	0.573	0.365	0.208
ENSG00000140274	chr15	1	45408714	45409503	45408714	45408927	45409289	45409503	16	6	32	81	0.00612834	0.346	0.073	0.273
ENSG00000138073	chr2	-1	27355985	27356589	27355985	27356205	27356400	27356589	33	67	16	115	0.00727596	0.137	0.043	0.094
ENSG00000142186	chr11	1	65305741	65306175	65305741	65305795	65305913	65306175	20	60	3	71	0.00756672	0.096	0.013	0.083
ENSG00000122952	chr10	-1	58119448	58120144	58119448	58119614	58119779	58120144	20	34	7	68	0.00759138	0.177	0.036	0.141
ENSG00000119707	chr14	1	73577539	73578510	73577539	73577863	73578236	73578510	107	113	70	154	0.00895811	0.155	0.081	0.074
ENSG00000197530	chr1	1	1563399	1563779	1563399	1563559	1563653	1563779	87	101	23	72	0.0117838	0.301	0.138	0.163
ENSG00000090104	chr1	1	192545904	192547515	192545904	192545965	192547352	192547515	72	7	250	90	0.01305	0.284	0.097	0.187
ENSG00000227506	chr6_mcf_hap5	1	2335965	2337409	2335965	2336415	2336866	2337409	0	2	364	3	0.0131745	0	0.952	-0.952
ENSG00000256872	chr22	1	38087181	38089483	38087181	38087431	38089339	38089483	196	37	165	70	0.0131745	0.187	0.093	0.094
ENSG00000166333	chr11	1	6629924	6630387	6629924	6630198	6630302	6630387	20	103	6	148	0.0172433	0.084	0.019	0.065
ENSG00000100201	chr22	-1	38883884	38888120	38883884	38884120	38888061	38888120	3041	115	2283	136	0.0176459	0.26	0.183	0.077
ENSG00000061273	chr12	-1	48177862	48179254	48177862	48178000	48179170	48179254	120	45	80	69	0.0178487	0.144	0.068	0.076
ENSG00000185627	chr11	1	244041	244469	244041	244216	244426	244469	15	13	3	25	0.0187161	0.155	0.019	0.136
ENSG00000099624	chr19	1	1244314	1244823	1244314	1244439	1244736	1244823	434	138	381	191	0.0197987	0.412	0.308	0.104
ENSG00000148926	chr11	1	10327227	10327645	10327227	10327345	10327496	10327645	29	56	35	188	0.0216979	0.167	0.067	0.1
ENSG00000117266	chr1	1	205498649	205499477	205498649	205498691	205499387	205499477	16	4	8	18	0.0271786	0.16	0.021	0.139
ENSG00000112146	chr6	1	52957532	52958359	52957532	52957622	52958264	52958359	160	90	99	105	0.030009	0.174	0.1	0.074
ENSG00000180638	chr17	-1	19611615	19612073	19611615	19611712	19612029	19612073	123	34	25	22	0.0353896	0.288	0.113	0.175
ENSG00000089157	chr12	-1	120637113	120638913	120637113	120637288	120638886	120638913	1272	0	1299	9	0.0376255	1	0.654	0.346
ENSG00000160294	chr21	-1	47666221	47666800	47666221	47666318	47666542	47666800	31	46	11	57	0.038068	0.164	0.053	0.111
ENSG00000130713	chr9	1	133572969	133573638	133572969	133573014	133573549	133573638	18	13	2	15	0.0396544	0.082	0.009	0.073
ENSG00000105726	chr19	-1	19767469	19767725	19767469	19767575	19767656	19767725	14	25	4	45	0.0406759	0.223	0.044	0.179
ENSG00000167807	chr19	-1	10426062	10426435	10426062	10426168	10426381	10426435	7	9	1	26	0.0408825	0.132	0.007	0.125
ENSG00000152556	chr12	1	48528726	48529166	48528726	48528821	48529074	48529166	17	35	4	47	0.0410359	0.114	0.022	0.092
ENSG00000213930	chr9	1	34647086	34647564	34647086	34647255	34647489	34647564	10	20	1	30	0.0430169	0.107	0.008	0.099
ENSG00000158552	chr2	1	220072978	220073208	220072978	220073070	220073148	220073208	10	83	0	87	0.0430169	0.057	0	0.057
ENSG00000004534	chr3	1	50098895	50099541	50098895	50098980	50099395	50099541	192	42	123	56	0.0462208	0.43	0.266	0.164
ENSG00000126107	chr1	-1	45471466	45471788	45471466	45471555	45471669	45471788	17	77	4	92	0.0472356	0.091	0.019	0.072
ENSG00000094631	chrX	1	48673369	48673897	48673369	48673458	48673791	48673897	36	22	14	31	0.0472356	0.253	0.085	0.168
ENSG00000165905	chr11	1	45944329	45944718	45944329	45944515	45944609	45944718	34	23	40	6	0.0488755	0.425	0.769	-0.344
ENSG00000126088	chr1	1	45478808	45479026	45478808	45478887	45478964	45479026	20	70	7	96	0.0500734	0.115	0.032	0.083
ENSG00000122952	chr10	-1	58119779	58120144	58119779	58119902	58120054	58120144	22	54	13	103	0.0539667	0.134	0.046	0.088
ENSG00000160948	chr8	-1	145650329	145651155	145650329	145650383	145651066	145651155	191	28	123	41	0.0552226	0.301	0.159	0.142
ENSG00000164877	chr7	-1	1477733	1477989	1477733	1477856	1477925	1477989	9	18	1	29	0.0598365	0.236	0.021	0.215
ENSG00000131788	chr1	1	145578062	145578721	145578062	145578479	145578637	145578721	37	81	17	98	0.0616213	0.139	0.058	0.081
ENSG00000184154	chr11	1	71805994	71807941	71805994	71806142	71806425	71807941	8	5	1	13	0.0618732	0.28	0.018	0.262
ENSG00000170638	chr22	1	50636252	50636615	50636252	50636424	50636504	50636615	35	50	26	94	0.0646428	0.295	0.142	0.153
ENSG00000163704	chr3	-1	9987226	9989685	9987226	9987395	9987769	9989685	12	0	5	6	0.0689239	1	0.139	0.861
ENSG00000164896	chr7	-1	150774188	150774488	150774188	150774323	150774397	150774488	46	122	38	209	0.0689975	0.197	0.106	0.091
ENSG00000172243	chr12	-1	10279170	10280444	10279170	10279307	10280346	10280444	28	1	40	16	0.0704722	0.684	0.162	0.522
ENSG00000185621	chr3	1	197702900	197703586	197702900	197702982	197703469	197703586	8	3	0	6	0.0716982	0.27	0	0.27
ENSG00000014914	chr1	-1	149902257	149902857	149902257	149902439	149902684	149902857	34	13	10	17	0.0716982	0.416	0.138	0.278
ENSG00000166411	chr15	1	78449250	78449973	78449250	78449504	78449890	78449973	8	7	2	20	0.0726996	0.164	0.017	0.147
ENSG00000162300	chr11	1	64851714	64852272	64851714	64851850	64852163	64852272	11	53	29	44	0.0738384	0.044	0.129	-0.085
ENSG00000177731	chr17	-1	18149058	18149376	18149058	18149164	18149248	18149376	36	166	23	241	0.0748102	0.109	0.051	0.058
ENSG00000171456	chr20	1	31015931	31016225	31015931	31016051	31016128	31016225	5	12	0	25	0.0783698	0.206	0	0.206
ENSG00000104518	chr8	1	144644129	144644520	144644129	144644301	144644379	144644520	6	56	0	97	0.0806051	0.062	0	0.062
ENSG00000070047	chr11	1	581492	582081	581492	581606	581962	582081	13	29	3	40	0.0821208	0.083	0.015	0.068
ENSG00000115307	chr2	-1	74755878	74756409	74755878	74756062	74756259	74756409	91	171	82	259	0.0829649	0.146	0.092	0.054
ENSG00000114745	chr3	-1	39141796	39142368	39141796	39141994	39142238	39142368	13	22	4	37	0.0847365	0.139	0.029	0.11
ENSG00000089916	chr14	1	76639889	76643033	76639889	76639968	76642966	76643033	41	23	71	13	0.0847365	0.027	0.08	-0.053
ENSG00000132275	chr11	-1	6622156	6622832	6622156	6622285	6622379	6622832	7	29	1	53	0.0865145	0.108	0.009	0.099
ENSG00000110583	chr11	1	63713312	63714475	63713312	63713407	63714423	63714475	29	4	11	10	0.0884169	0.242	0.046	0.196
ENSG00000165905	chr11	1	45947590	45947898	45947590	45947702	45947773	45947898	20	68	5	67	0.0952047	0.167	0.048	0.119
ENSG00000115307	chr2	-1	74754068	74754490	74754068	74754248	74754375	74754490	24	25	6	26	0.0980839	0.294	0.091	0.203
ENSG00000137504	chr11	-1	85371379	85372793	85371379	85371641	85372681	85372793	309	1	230	8	0.0980839	0.96	0.69	0.27
ENSG00000100055	chr22	1	37707497	37708215	37707497	37707568	37708061	37708215	1	9	12	7	0.0980839	0.013	0.17	-0.157
ENSG00000166526	chr7	-1	99672758	99673253	99672758	99672884	99673165	99673253	10	25	1	28	0.0988445	0.086	0.008	0.078

## Sheet: SE
Gene ID	chr	strand	exonStart	exonEnd	upstreamES	upstreamEE	downstreamES	downstreamEE	inclusion count on	skipping count on	inclusion count on	skipping count on	FDR	inclusion level on	inclusion level on	inclusion level difference (-)
ENSG00000138326	chr10	1	79799962	79799983	79796952	79797062	79800373	79800459	989	4021	694	4534	0	0.451	0.338	0.113
ENSG00000181458	chr3	1	100238377	100238452	100211504	100211772	100274053	100274245	620	33	463	145	0	0.921	0.666	0.255
ENSG00000181458	chr3	1	100238306	100238452	100211495	100211772	100274053	100274245	1069	33	853	145	0	0.927	0.698	0.229
ENSG00000092841	chr12	1	56554410	56554454	56554027	56554104	56555171	56555359	3263	719	3424	1641	0	0.841	0.708	0.133
ENSG00000181458	chr3	1	100237921	100238160	100211495	100211772	100238306	100238452	852	17	522	76	5.20599e-13	0.932	0.654	0.278
ENSG00000136689	chr2	1	113879025	113879195	113875470	113875605	113885266	113885317	418	441	1688	925	8.09821e-13	0.174	0.289	-0.115
ENSG00000153113	chr5	1	96076449	96076487	96075742	96075822	96076970	96077062	265	43	419	1	1.05682e-11	0.898	0.998	-0.1
ENSG00000136689	chr2	1	113877643	113877705	113875474	113875605	113885266	113885317	64	441	339	925	7.55167e-08	0.084	0.188	-0.104
ENSG00000237022	chr6_mann_hap4	-1	2584635	2584754	2584163	2584195	2584876	2585151	118	1	13	13	2.85446e-07	0.959	0.165	0.794
ENSG00000136688	chr2	1	113736798	113736902	113736197	113736270	113737586	113737725	593	1	1633	81	9.5414e-07	0.996	0.895	0.101
ENSG00000198561	chr11	1	57583387	57583473	57582866	57582972	57583769	57586650	38	578	160	831	1.69575e-06	0.034	0.094	-0.06
ENSG00000125733	chr19	1	6746040	6746207	6744811	6745005	6746463	6746572	203	71	262	243	2.10855e-06	0.506	0.279	0.227
ENSG00000104852	chr19	1	49605371	49606844	49604647	49604728	49607891	49607992	1700	179	1011	206	3.49342e-06	0.317	0.193	0.124
ENSG00000133710	chr5	1	147505087	147505176	147504328	147504400	147505286	147505413	1268	1100	870	1068	2.91678e-05	0.343	0.269	0.074
ENSG00000136153	chr13	1	76381616	76382335	76378456	76378677	76391297	76391414	18	93	123	148	4.22202e-05	0.021	0.083	-0.062
ENSG00000114686	chr3	-1	131220688	131220768	131220375	131220559	131221574	131221827	1	176	29	167	7.79583e-05	0.003	0.092	-0.089
ENSG00000186474	chr19	-1	51535132	51535391	51534044	51534177	51537236	51537395	1710	513	2456	504	9.99653e-05	0.463	0.558	-0.095
ENSG00000026508	chr11	1	35222629	35222742	35211382	35211612	35236399	35236461	171	21	130	65	0.00011035	0.745	0.418	0.327
ENSG00000115414	chr2	-1	216257654	216257926	216256355	216256537	216259251	216259442	3	36	30	22	0.000383402	0.02	0.254	-0.234
ENSG00000136238	chr7	1	6438293	6438349	6431555	6431672	6439757	6439819	50	182	145	202	0.000405023	0.18	0.365	-0.185
ENSG00000026508	chr11	1	35222629	35222742	35211382	35211612	35229652	35229756	170	6	131	32	0.00149083	0.929	0.654	0.275
ENSG00000133110	chr13	-1	38148709	38148789	38144717	38144806	38151890	38151935	34	29	4	38	0.00158934	0.301	0.037	0.264
ENSG00000115875	chr2	-1	38976040	38976488	38975721	38975795	38976671	38976847	723	257	506	295	0.0018152	0.276	0.188	0.088
ENSG00000186474	chr19	-1	51535036	51535391	51534044	51534177	51537236	51537395	1175	513	1643	504	0.0018152	0.315	0.396	-0.081
ENSG00000121742	chr13	-1	20804837	20804946	20803719	20803888	20805521	20805644	1051	493	1418	461	0.00184931	0.502	0.592	-0.09
ENSG00000026508	chr11	1	35219668	35219793	35211382	35211612	35236399	35236461	533	21	535	65	0.00346696	0.894	0.733	0.161
ENSG00000072682	chr5	-1	131543401	131543577	131539775	131539845	131544831	131545024	176	10	405	0	0.00587479	0.832	1	-0.168
ENSG00000139428	chr12	-1	109999048	109999134	109998845	109998909	109999225	109999322	13	74	44	53	0.00587479	0.072	0.267	-0.195
ENSG00000140511	chr15	-1	89422649	89423841	89422198	89422500	89424588	89424956	51	13	42	53	0.00587479	0.211	0.051	0.16
ENSG00000148120	chr9	1	97848212	97848401	97844857	97845001	97848964	97849123	140	203	63	203	0.00682019	0.185	0.092	0.093
ENSG00000198814	chrX	1	30745583	30745669	30742218	30742298	30746849	30748725	47	36	31	88	0.0106987	0.395	0.15	0.245
ENSG00000026508	chr11	1	35232793	35232996	35211382	35211612	35236399	35236461	1394	21	1538	65	0.0121841	0.938	0.843	0.095
ENSG00000026508	chr11	1	35219668	35219793	35211382	35211612	35229652	35229753	535	6	536	32	0.0135093	0.975	0.879	0.096
ENSG00000138674	chr4	-1	83766354	83766446	83765539	83765662	83769957	83770130	7	182	44	258	0.0337802	0.019	0.079	-0.06
ENSG00000070269	chr14	1	57059833	57060035	57052412	57052630	57070533	57070659	9	4	1	21	0.0378107	0.413	0.015	0.398
ENSG00000099783	chr19	1	8548042	8548095	8539051	8539128	8550487	8551289	322	55	387	133	0.0378107	0.84	0.723	0.117
ENSG00000140379	chr15	-1	80259979	80260034	80253234	80253516	80263042	80263511	4	0	3	52	0.0459823	1	0.048	0.952
ENSG00000026508	chr11	1	35226059	35226187	35211382	35211612	35229652	35229753	286	6	316	32	0.0459823	0.953	0.809	0.144
ENSG00000134762	chr18	-1	28574420	28574462	28570052	28574338	28576757	28577014	405	295	257	295	0.0459823	0.621	0.51	0.111
ENSG00000119801	chr2	1	30371111	30371407	30369807	30369928	30379494	30379658	142	226	391	374	0.046611	0.128	0.196	-0.068
ENSG00000115875	chr2	-1	38976040	38976315	38975721	38975795	38976671	38976847	345	257	248	295	0.0516998	0.217	0.148	0.069
ENSG00000164896	chr7	-1	150774000	150774323	150773713	150773919	150774397	150774867	354	10	539	0	0.0516998	0.885	1	-0.115
ENSG00000050748	chr5	-1	179706796	179707035	179696280	179696409	179707440	179707608	19	32	5	60	0.0539253	0.141	0.022	0.119
ENSG00000142178	chr21	-1	44839739	44839885	44839233	44839358	44840114	44840337	279	1	391	21	0.0550358	0.991	0.88	0.111
ENSG00000164896	chr7	-1	150774188	150774323	150773713	150773919	150774397	150774488	189	10	286	0	0.0550358	0.886	1	-0.114
ENSG00000178694	chr3	1	93782656	93782968	93781905	93781982	93783281	93783390	16	6	7	27	0.0625039	0.338	0.047	0.291
ENSG00000005893	chrX	-1	119572931	119573148	119565103	119565317	119575585	119575749	508	248	707	500	0.0671482	0.378	0.295	0.083
ENSG00000145390	chr4	1	120212320	120212416	120194787	120194863	120213493	120215812	117	0	98	11	0.0697797	1	0.8	0.2
ENSG00000106733	chr9	-1	77684658	77684729	77683912	77684018	77684811	77684958	134	19	229	6	0.0724817	0.823	0.962	-0.139
ENSG00000179344	chr6	-1	32628636	32628659	32627244	32628026	32629124	32629234	7	39	0	97	0.0724817	0.312	0	0.312
ENSG00000106258	chr7	-1	99269394	99269501	99264575	99264688	99270203	99270302	8	91	13	22	0.0816747	0.04	0.22	-0.18
ENSG00000166452	chr11	1	8938834	8938914	8936373	8936477	8940884	8941409	70	7	243	1	0.083501	0.853	0.993	-0.14
ENSG00000138592	chr15	1	50776472	50776558	50773678	50774262	50781998	50782078	69	27	43	52	0.092971	0.561	0.293	0.268
