# Supplementary material for: Transcriptome sequencing of gingival biopsies from chronic periodontitis patients reveals novel gene expression and splicing patterns
Source: Hum Genomics. 2016 Aug 17;10:28. doi: 10.1186/s40246-016-0084-0 (PMC4988046; doi:10.1186/s40246-016-0084-0)
Supplement: Additional file 11: Table S9. — The KEGG pathway analysis of genes with differential alternative splicing in periodontitis. This excel file contains the list of the genes with differential alternative splicing, categorized according to the KEGG pathway enrichment analysis. (XLSX 10 kb) [file 40246_2016_84_MOESM11_ESM.xlsx]

## Sheet: GO
GO ID	P-value	category	GO term	Ensembl ID	gene symbol
GO:0043484	<0.0001	BP	regulation of RNA splicing	ENSG00000164896,ENSG00000113240,ENSG00000104852,ENSG00000169045,	FASTK,CLK4,SNRNP70,HNRNPH1,
GO:0097209	<0.0001	CC	epidermal lamellar body	ENSG00000133710,ENSG00000167754,	SPINK5,KLK5,
GO:0051354	<0.0001	BP	negative regulation of oxidoreductase activity	ENSG00000094631,ENSG00000155463,	HDAC6,OXA1L,
GO:0034446	<0.0001	BP	substrate adhesion-dependent cell spreading	ENSG00000115414,ENSG00000136238,ENSG00000166333,ENSG00000164877,ENSG00000166452,	FN1,RAC1,ILK,MICALL2,AKIP1,
GO:0042805	0.0005	MF	actinin binding	ENSG00000164877,ENSG00000136153,	MICALL2,LMO7,
GO:0090050	0.0006	BP	positive regulation of cell migration involved in sprouting angiogenesis	ENSG00000112715,ENSG00000061273,	VEGFA,HDAC7,
GO:0009611	0.0006	BP	response to wounding	ENSG00000115414,ENSG00000136238,ENSG00000100650,ENSG00000148926,	FN1,RAC1,SRSF5,ADM,

## Sheet: KEGG
KEGG ID	P-value	Description	Ensembl ID	Gene symbol
hsa03040	0.0007	Spliceosome - Homo sapiens (human)	ENSG00000119707,ENSG00000115875,ENSG00000099783,ENSG00000189091,ENSG00000100650,ENSG00000104852,	RBM25,SRSF7,HNRNPM,SF3B3,SRSF5,SNRNP70,
hsa05330	0.0009	Allograft rejection - Homo sapiens (human)	ENSG00000237022,ENSG00000179344,ENSG00000206435,	HLA-C,HLA-DQB1,HLA-C,
hsa04145	0.0013	Phagosome - Homo sapiens (human)	ENSG00000005893,ENSG00000136238,ENSG00000237022,ENSG00000179344,ENSG00000172243,ENSG00000206435,	LAMP2,RAC1,HLA-C,HLA-DQB1,CLEC7A,HLA-C,
hsa05332	0.0016	Graft-versus-host disease - Homo sapiens (human)	ENSG00000237022,ENSG00000179344,ENSG00000206435,	HLA-C,HLA-DQB1,HLA-C,
hsa05320	0.0017	Autoimmune thyroid disease - Homo sapiens (human)	ENSG00000237022,ENSG00000179344,ENSG00000206435,	HLA-C,HLA-DQB1,HLA-C,
hsa04940	0.0025	Type I diabetes mellitus - Homo sapiens (human)	ENSG00000237022,ENSG00000179344,ENSG00000206435,	HLA-C,HLA-DQB1,HLA-C,
hsa05416	0.0038	Viral myocarditis - Homo sapiens (human)	ENSG00000136238,ENSG00000237022,ENSG00000179344,ENSG00000206435,	RAC1,HLA-C,HLA-DQB1,HLA-C,
