# Supplementary material for: Transcriptome sequencing of gingival biopsies from chronic periodontitis patients reveals novel gene expression and splicing patterns
Source: Hum Genomics. 2016 Aug 17;10:28. doi: 10.1186/s40246-016-0084-0 (PMC4988046; doi:10.1186/s40246-016-0084-0)
Supplement: Additional file 13: Table S10. — The expression of Th1, Th2, and Th17 cytokines in healthy and periodontitis tissues. This excel file contains the selected list of the Th1, Th2, and Th17 cytokine genes with their expression levels in healthy and periodontitis tissues. (XLSX 37 kb) [file 40246_2016_84_MOESM13_ESM.xlsx]

## Sheet: Th1
transcript	gene	desc	P/H.fc	P/H.volume	N_H	N_P	FPKM_H	FPKM_P
NM_000619	IFNG	interferon, gamma	1.11759	0.13105	0.0734452	0.233836	0.054965	0.176062
NM_000594	TNF	tumor necrosis factor	2.3998	0.828741	0.41044	1.67335	0.328567	2.22339
NM_000882	IL12A	interleukin 12A (natural killer cell stimulatory factor 1, cytotoxic lymphocyte maturation factor 1, p35)	1.10843	0.175521	0.116326	0.26484	0.088512	0.201575
NM_002187	IL12B	interleukin 12B (natural killer cell stimulatory factor 2, cytotoxic lymphocyte maturation factor 2, p40)	-1.05833	0.0396251	0.0978341	0.0160491	0.073861	0.010179

## Sheet: Th2
transcript	gene	desc	P/H.fc	P/H.volume	N_H	N_P	FPKM_H	FPKM_P
NM_000572	IL10	interleukin 10	1.22477	0.291127	0.179544	0.472055	0.137944	0.389185
NM_033439	IL33	interleukin 33	-1.55725	2.12044	2.46387	1.82488	4.44916	2.5844

## Sheet: Th17
transcript	gene	desc	P/H.fc	P/H.volume	N_H	N_P	FPKM_H	FPKM_P
NM_000600	IL6	interleukin 6 (interferon, beta 2)	3.54634	0.674681	0.222205	2.04854	0.167859	3.17836
NM_016584	IL23A	interleukin 23, alpha subunit p19	3.46805	1.31466	0.694491	2.48862	0.613745	4.68023
NM_013278	IL17C	interleukin 17C	2.08989	0.239878	0.0516054	1.11503	0.039624	1.17225
NM_052872	IL17F	interleukin 17F	1.20431	0.218427	0.122205	0.390413	0.093202	0.311034
NM_002190	IL17A	interleukin 17A	1.08604	0.0569392	0.0228448	0.141917	0.017308	0.098247
NM_020525	IL22	interleukin 22	-1.00089	0.0391506	0.0397991	0.0385127	0.03037	0.02477
